# Supplementary material for: Shared functional specialization in transformer-based language models and the human brain
Source: Nat Commun. 2024 Jun 29;15:5523. doi: 10.1038/s41467-024-49173-5 (PMC11217339; doi:10.1038/s41467-024-49173-5)
Supplement: Supplementary file 4 — Source Data [file 41467_2024_49173_MOESM4_ESM.zip]

Archive with 21 entries (19 files):
- data_natcommun/
- __MACOSX/._data_natcommun
- data_natcommun/fig4e.npy
- data_natcommun/fig4b.nii.gz
- data_natcommun/fig4d.npy
- data_natcommun/fig3b.csv
- data_natcommun/fig3a_embeddings_lh.niml.dset
- data_natcommun/fig3a_transformations_lh.niml.dset
- data_natcommun/fig3a_transformations_rh.niml.dset
- data_natcommun/fig3a_embeddings_rh.niml.dset
- data_natcommun/fig3c.csv
- data_natcommun/fig5a.csv
- __MACOSX/data_natcommun/._fig5a.csv
- data_natcommun/fig4a_weights.npy
- data_natcommun/fig5bc.csv
- data_natcommun/fig4c.nii.gz
- data_natcommun/fig4f.npz
- data_natcommun/fig4a_pca.npy
- data_natcommun/.ipynb_checkpoints/
- data_natcommun/fig2.csv
- __MACOSX/data_natcommun/._fig2.csv
