# Supplementary material for: Shared functional specialization in transformer-based language models and the human brain
Source: Nat Commun. 2024 Jun 29;15:5523. doi: 10.1038/s41467-024-49173-5 (PMC11217339; doi:10.1038/s41467-024-49173-5)
Supplement: Supplementary file 4 — Source Data [file 41467_2024_49173_MOESM4_ESM.zip › data_natcommun/fig3b.csv]

ROI	features	layer	partial correlation
PostTemp	transformations	1	0.001005408834556
PostTemp	embeddings	1	0.040816965265755
AntTemp	transformations	1	-0.0332991659135142
AntTemp	embeddings	1	0.0208446561816832
AngG	transformations	1	-0.0102872278647126
AngG	embeddings	1	0.0122375379969605
IFG	transformations	1	0.086568024287769
IFG	embeddings	1	-0.0217629686930938
MFG	transformations	1	0.0216671956075619
MFG	embeddings	1	-0.0151756473255864
IFGorb	transformations	1	-0.0040100632009961
IFGorb	embeddings	1	0.0547903318449158
vmPFC	transformations	1	0.0089581210594109
vmPFC	embeddings	1	-0.0251837374041821
dmPFC	transformations	1	-0.0191327147844548
dmPFC	embeddings	1	0.0248868592179702
PMC	transformations	1	-0.002593967252514
PMC	embeddings	1	0.0041571484227789
HG	transformations	1	0.033601388415865
HG	embeddings	1	0.026952520495096
V1	transformations	1	0.0215097420155631
V1	embeddings	1	0.0215886883327956
PostTemp	transformations	2	-0.0193753137659203
PostTemp	embeddings	2	0.0616265674003981
AntTemp	transformations	2	-0.0254952182398699
AntTemp	embeddings	2	0.0249493148700631
AngG	transformations	2	-0.0455356522285776
AngG	embeddings	2	0.0276868242409138
IFG	transformations	2	-0.010586261814266
IFG	embeddings	2	0.0394133109123991
MFG	transformations	2	-0.0361731953148189
MFG	embeddings	2	0.0239604399229667
IFGorb	transformations	2	-0.0116096542598511
IFGorb	embeddings	2	0.043172143772166
vmPFC	transformations	2	0.0195369328662617
vmPFC	embeddings	2	-0.019972185533757
dmPFC	transformations	2	0.0095133338221842
dmPFC	embeddings	2	0.0082603245050179
PMC	transformations	2	-0.0257842131901168
PMC	embeddings	2	-0.0064857314300529
HG	transformations	2	0.0332176505942479
HG	embeddings	2	0.0155822379254388
V1	transformations	2	0.058351713275763
V1	embeddings	2	0.0263857837435612
PostTemp	transformations	3	0.0211094150889211
PostTemp	embeddings	3	0.0467524639133407
AntTemp	transformations	3	-0.0056409114156739
AntTemp	embeddings	3	0.0159730767954682
AngG	transformations	3	-0.0005879267998031
AngG	embeddings	3	-0.0109123451612298
IFG	transformations	3	0.066478062912286
IFG	embeddings	3	0.0271817671788078
MFG	transformations	3	0.0027401131466578
MFG	embeddings	3	0.0300114486809181
IFGorb	transformations	3	0.0599797313339847
IFGorb	embeddings	3	0.0446188522634677
vmPFC	transformations	3	0.0112932702193394
vmPFC	embeddings	3	-0.0075253692303558
dmPFC	transformations	3	0.0299560109712477
dmPFC	embeddings	3	-0.0023802590447031
PMC	transformations	3	0.0218890370608442
PMC	embeddings	3	-0.0192974401469217
HG	transformations	3	0.0564938954841743
HG	embeddings	3	0.0181634497148777
V1	transformations	3	-0.0062372510964846
V1	embeddings	3	0.0587290077554826
PostTemp	transformations	4	0.0050208464462405
PostTemp	embeddings	4	0.0639596440795493
AntTemp	transformations	4	-0.018342455865252
AntTemp	embeddings	4	0.0484025019799308
AngG	transformations	4	-0.0034747512042744
AngG	embeddings	4	0.0157783523904602
IFG	transformations	4	0.0135448813177986
IFG	embeddings	4	0.0321404869212775
MFG	transformations	4	-0.0332369229762047
MFG	embeddings	4	0.0316635887609927
IFGorb	transformations	4	0.0215125723285236
IFGorb	embeddings	4	0.0302547657442301
vmPFC	transformations	4	0.0090024561622761
vmPFC	embeddings	4	-0.0076976933965351
dmPFC	transformations	4	0.0324676612049711
dmPFC	embeddings	4	-0.0059620896457834
PMC	transformations	4	-0.0059335125331083
PMC	embeddings	4	5.140719851396576e-05
HG	transformations	4	0.0010524495037633
HG	embeddings	4	0.0322522531359079
V1	transformations	4	0.0385034256009269
V1	embeddings	4	0.0160399798395295
PostTemp	transformations	5	-0.0085726764952521
PostTemp	embeddings	5	0.0598358954944541
AntTemp	transformations	5	-0.009958389652984
AntTemp	embeddings	5	0.0424789923610176
AngG	transformations	5	0.0138885889074006
AngG	embeddings	5	-0.0131427957463515
IFG	transformations	5	0.0261958984951835
IFG	embeddings	5	0.0399304604397976
MFG	transformations	5	-0.0077235603439002
MFG	embeddings	5	0.0148544375062904
IFGorb	transformations	5	-0.0103161602175197
IFGorb	embeddings	5	0.023345213110734
vmPFC	transformations	5	0.0209096572030065
vmPFC	embeddings	5	-0.012592067693204
dmPFC	transformations	5	0.0346499160210695
dmPFC	embeddings	5	-0.0055470124605289
PMC	transformations	5	-0.0046378705360855
PMC	embeddings	5	0.0042444272708023
HG	transformations	5	-0.0186722440550107
HG	embeddings	5	0.0311981717098383
V1	transformations	5	-0.039542507820426
V1	embeddings	5	0.0340242468227595
PostTemp	transformations	6	-0.0016945818913478
PostTemp	embeddings	6	0.0459671853296347
AntTemp	transformations	6	-0.0246964890203733
AntTemp	embeddings	6	0.0199466042547372
AngG	transformations	6	-0.0115467302392626
AngG	embeddings	6	0.0055148546990266
IFG	transformations	6	0.073162808192544
IFG	embeddings	6	0.0366891190951343
MFG	transformations	6	-0.017384802898259
MFG	embeddings	6	0.0109090828119037
IFGorb	transformations	6	0.0245247608316863
IFGorb	embeddings	6	0.0621623209798369
vmPFC	transformations	6	0.0119534884837483
vmPFC	embeddings	6	-0.0064603229910959
dmPFC	transformations	6	0.042686534204097
dmPFC	embeddings	6	-0.0172221277629932
PMC	transformations	6	-0.0070129355772744
PMC	embeddings	6	-0.0100821322347135
HG	transformations	6	-0.0044073175760856
HG	embeddings	6	0.0587342489370091
V1	transformations	6	-0.0375658466329905
V1	embeddings	6	0.0437905119014148
PostTemp	transformations	7	0.0051084944414179
PostTemp	embeddings	7	0.0394200657448923
AntTemp	transformations	7	0.0002632415577424
AntTemp	embeddings	7	0.0221514065952672
AngG	transformations	7	0.006946001720205
AngG	embeddings	7	0.0056210207664682
IFG	transformations	7	0.0016195676276708
IFG	embeddings	7	0.034188344137211
MFG	transformations	7	-0.0107374043382141
MFG	embeddings	7	0.0151084776641199
IFGorb	transformations	7	0.008379590447392
IFGorb	embeddings	7	0.0159663219430766
vmPFC	transformations	7	-0.0043208547542817
vmPFC	embeddings	7	-0.0042837423530244
dmPFC	transformations	7	0.0110897128208569
dmPFC	embeddings	7	0.0231984796773114
PMC	transformations	7	0.0009900904422183
PMC	embeddings	7	-0.0056689659370349
HG	transformations	7	0.048339980946382
HG	embeddings	7	0.0189055089873195
V1	transformations	7	-0.0417170266759675
V1	embeddings	7	0.0516926104869956
PostTemp	transformations	8	0.0351893974857214
PostTemp	embeddings	8	0.0306097158249211
AntTemp	transformations	8	0.0317708653304304
AntTemp	embeddings	8	0.0104247722236387
AngG	transformations	8	-0.0051860096964028
AngG	embeddings	8	-0.0129641200426248
IFG	transformations	8	0.0438276850972761
IFG	embeddings	8	-0.0232202085391947
MFG	transformations	8	0.04437443690937
MFG	embeddings	8	-0.0471746944089938
IFGorb	transformations	8	0.0630911704475661
IFGorb	embeddings	8	-0.0155327788326058
vmPFC	transformations	8	0.0033460198045383
vmPFC	embeddings	8	0.011010679005417
dmPFC	transformations	8	0.0741659073115813
dmPFC	embeddings	8	-0.0136963430989145
PMC	transformations	8	-0.0020395105337645
PMC	embeddings	8	0.0033039134125709
HG	transformations	8	0.0074844892219872
HG	embeddings	8	0.0571939319022124
V1	transformations	8	-0.0684833612845347
V1	embeddings	8	0.0015050706697829
PostTemp	transformations	9	0.0168678635986459
PostTemp	embeddings	9	0.0373601251067084
AntTemp	transformations	9	0.0212492540787046
AntTemp	embeddings	9	0.0285861802780449
AngG	transformations	9	-0.0300214183808944
AngG	embeddings	9	0.0004866782443718
IFG	transformations	9	0.0046335009167974
IFG	embeddings	9	0.0024342251701915
MFG	transformations	9	-0.0119381306344548
MFG	embeddings	9	-0.0177534981021028
IFGorb	transformations	9	0.022155967465307
IFGorb	embeddings	9	0.0313084839788174
vmPFC	transformations	9	-0.0436623922208805
vmPFC	embeddings	9	0.0386804423540511
dmPFC	transformations	9	-0.0153455592309738
dmPFC	embeddings	9	0.0428387182619147
PMC	transformations	9	-0.0038811255328323
PMC	embeddings	9	0.0047381247102657
HG	transformations	9	0.0197289531606407
HG	embeddings	9	0.0557232760769889
V1	transformations	9	-0.0276410195533267
V1	embeddings	9	0.0200352876131107
PostTemp	transformations	10	-0.0007590240020262
PostTemp	embeddings	10	0.0425835803814879
AntTemp	transformations	10	0.0127215188969268
AntTemp	embeddings	10	0.044053833720302
AngG	transformations	10	0.0093491430672758
AngG	embeddings	10	-0.0080055602922204
IFG	transformations	10	-0.0291452549234243
IFG	embeddings	10	0.0416749999183392
MFG	transformations	10	-0.0044179997968964
MFG	embeddings	10	-0.001809171640654
IFGorb	transformations	10	-0.0035690947379303
IFGorb	embeddings	10	0.0639244719195775
vmPFC	transformations	10	-0.0411045579440082
vmPFC	embeddings	10	0.0425942764235357
dmPFC	transformations	10	-0.0243911319072378
dmPFC	embeddings	10	0.0381434920776101
PMC	transformations	10	-0.0119518717698748
PMC	embeddings	10	-0.0004970327660562
HG	transformations	10	0.0491174455846768
HG	embeddings	10	0.0674375543827084
V1	transformations	10	-0.0365359170980255
V1	embeddings	10	7.10479212814354e-05
PostTemp	transformations	11	0.0163741391730799
PostTemp	embeddings	11	0.0349772061594032
AntTemp	transformations	11	0.0466181265074683
AntTemp	embeddings	11	0.0143983160603322
AngG	transformations	11	0.0066026026219046
AngG	embeddings	11	-0.0163051663636504
IFG	transformations	11	0.0420217654239391
IFG	embeddings	11	-0.0054806957202078
MFG	transformations	11	-0.0240084680696476
MFG	embeddings	11	0.0322488056400763
IFGorb	transformations	11	0.0245049367614731
IFGorb	embeddings	11	0.0280379256690251
vmPFC	transformations	11	-0.0083530845491192
vmPFC	embeddings	11	-0.0036377758307031
dmPFC	transformations	11	-0.0115060353205721
dmPFC	embeddings	11	0.0037461467303817
PMC	transformations	11	-0.0078380532548893
PMC	embeddings	11	-0.0003961356566857
HG	transformations	11	0.0546061423403873
HG	embeddings	11	0.0540009279508293
V1	transformations	11	-0.0682280297190388
V1	embeddings	11	0.0099078433578202
PostTemp	transformations	12	0.0177769677860113
PostTemp	embeddings	12	0.0252113548812811
AntTemp	transformations	12	-0.0196519298966704
AntTemp	embeddings	12	0.0592781392369767
AngG	transformations	12	-0.0072989227975721
AngG	embeddings	12	0.0049704503281012
IFG	transformations	12	0.0272273532603809
IFG	embeddings	12	0.0300233769917195
MFG	transformations	12	0.0363607816592059
MFG	embeddings	12	-0.0106795940611917
IFGorb	transformations	12	0.0009694623362527
IFGorb	embeddings	12	0.0321582648476857
vmPFC	transformations	12	0.0359364233260205
vmPFC	embeddings	12	-0.0083024722726763
dmPFC	transformations	12	0.0037982407631113
dmPFC	embeddings	12	-0.0006739030596399
PMC	transformations	12	-0.0031958932133642
PMC	embeddings	12	0.004193454151613
HG	transformations	12	-0.0368866727908212
HG	embeddings	12	0.0748461096444794
V1	transformations	12	-0.0034824509661634
V1	embeddings	12	-0.0255089776352626
PostTemp	transformations	1	0.0903321921874463
PostTemp	embeddings	1	0.0372147667448267
AntTemp	transformations	1	0.0978174350327069
AntTemp	embeddings	1	-0.0003730721992378
AngG	transformations	1	0.0486442321711053
AngG	embeddings	1	0.0466451342304663
IFG	transformations	1	0.0747092505065035
IFG	embeddings	1	0.0270641754239321
MFG	transformations	1	0.0328752276838579
MFG	embeddings	1	0.1100071368174984
IFGorb	transformations	1	0.0358866456481567
IFGorb	embeddings	1	0.0998388113209372
vmPFC	transformations	1	0.0102570166989081
vmPFC	embeddings	1	-0.0048531267812181
dmPFC	transformations	1	0.0165560818928589
dmPFC	embeddings	1	0.0565352414382606
PMC	transformations	1	-0.008331221199367
PMC	embeddings	1	0.0092072606395925
HG	transformations	1	0.0763473506122987
HG	embeddings	1	0.0131643026188551
V1	transformations	1	0.047371718668695
V1	embeddings	1	-0.060491584653519
PostTemp	transformations	2	0.0780512737639961
PostTemp	embeddings	2	0.0633186860917614
AntTemp	transformations	2	0.0939951558707477
AntTemp	embeddings	2	0.0039883634281419
AngG	transformations	2	0.0826871734223793
AngG	embeddings	2	0.0547556528252834
IFG	transformations	2	0.0501672269800901
IFG	embeddings	2	0.0726043813157442
MFG	transformations	2	-0.0078534033107885
MFG	embeddings	2	0.1215767606885287
IFGorb	transformations	2	0.0495865803619423
IFGorb	embeddings	2	0.1101232271863738
vmPFC	transformations	2	0.0257825889271933
vmPFC	embeddings	2	-0.015291888938867
dmPFC	transformations	2	0.0344913993443556
dmPFC	embeddings	2	0.0576321478443809
PMC	transformations	2	0.0276727948713089
PMC	embeddings	2	-0.0106665586629498
HG	transformations	2	0.1238015382416542
HG	embeddings	2	-0.0556903177957839
V1	transformations	2	-0.0215009686508043
V1	embeddings	2	-0.0443541986023838
PostTemp	transformations	3	0.0279999820418642
PostTemp	embeddings	3	0.0641806115363882
AntTemp	transformations	3	0.0315050039177335
AntTemp	embeddings	3	0.0118895851531901
AngG	transformations	3	0.0553598160236297
AngG	embeddings	3	0.0189333063847753
IFG	transformations	3	0.064314520298467
IFG	embeddings	3	0.0009841794529007
MFG	transformations	3	0.0645326682902105
MFG	embeddings	3	0.0529301380182188
IFGorb	transformations	3	0.0522065520567662
IFGorb	embeddings	3	0.076187370407249
vmPFC	transformations	3	0.0146165085816416
vmPFC	embeddings	3	-0.0036754926597814
dmPFC	transformations	3	0.0125933434181761
dmPFC	embeddings	3	0.0731859899543836
PMC	transformations	3	-0.008217124301265
PMC	embeddings	3	0.0120576002456257
HG	transformations	3	0.0857022358572982
HG	embeddings	3	0.0111008430558058
V1	transformations	3	0.0596843183470948
V1	embeddings	3	-0.0749824641224249
PostTemp	transformations	4	0.0339272941650263
PostTemp	embeddings	4	0.0419856097740984
AntTemp	transformations	4	0.058842550168041
AntTemp	embeddings	4	-0.0031012879423175
AngG	transformations	4	-0.0168487213422877
AngG	embeddings	4	0.0389587338758164
IFG	transformations	4	0.0366957929716475
IFG	embeddings	4	0.0211463768573128
MFG	transformations	4	0.0598962505465069
MFG	embeddings	4	0.0520207777873285
IFGorb	transformations	4	0.0191114483448999
IFGorb	embeddings	4	0.0790228732289808
vmPFC	transformations	4	-0.0043096509141716
vmPFC	embeddings	4	0.0076608672897286
dmPFC	transformations	4	0.0249351087624963
dmPFC	embeddings	4	0.0354014760544391
PMC	transformations	4	0.0090160260664451
PMC	embeddings	4	-0.0170854440822145
HG	transformations	4	0.0267599266090378
HG	embeddings	4	0.0287669834062128
V1	transformations	4	0.0069138467898168
V1	embeddings	4	-0.0340024073446422
PostTemp	transformations	5	0.0717555162363509
PostTemp	embeddings	5	0.0296081876479052
AntTemp	transformations	5	0.0807384068339069
AntTemp	embeddings	5	-0.0199930379609011
AngG	transformations	5	0.0303873160009168
AngG	embeddings	5	0.0165090325954634
IFG	transformations	5	0.0564502591133619
IFG	embeddings	5	0.0586009342039279
MFG	transformations	5	-0.0182788650890563
MFG	embeddings	5	0.0857059993550971
IFGorb	transformations	5	0.0136193699080608
IFGorb	embeddings	5	0.0738548030417059
vmPFC	transformations	5	0.0135058720572484
vmPFC	embeddings	5	6.241917408871812e-05
dmPFC	transformations	5	0.0353939015158653
dmPFC	embeddings	5	0.0385614497405645
PMC	transformations	5	0.0093351923918577
PMC	embeddings	5	-0.0134635624567944
HG	transformations	5	0.1118040494132643
HG	embeddings	5	0.0661803051428902
V1	transformations	5	-0.0072820387749939
V1	embeddings	5	-0.0248249364943517
PostTemp	transformations	6	0.0322929468094746
PostTemp	embeddings	6	0.055663014166968
AntTemp	transformations	6	0.0625782582562859
AntTemp	embeddings	6	0.0045431601526052
AngG	transformations	6	0.0609998071851743
AngG	embeddings	6	0.0201323562711892
IFG	transformations	6	0.0760890164050256
IFG	embeddings	6	0.0660715632428958
MFG	transformations	6	-0.041067437137472
MFG	embeddings	6	0.104943998991846
IFGorb	transformations	6	0.0605626560131847
IFGorb	embeddings	6	0.0563770260077259
vmPFC	transformations	6	0.014096160662643
vmPFC	embeddings	6	-0.0113278272832888
dmPFC	transformations	6	0.0603243581494309
dmPFC	embeddings	6	0.0092498585907568
PMC	transformations	6	0.0312755702162381
PMC	embeddings	6	-0.0181518990930602
HG	transformations	6	0.1123235476131594
HG	embeddings	6	0.0557317415647084
V1	transformations	6	0.0701735253570984
V1	embeddings	6	-0.0789896032701913
PostTemp	transformations	7	0.0925395715030696
PostTemp	embeddings	7	0.0056656818663863
AntTemp	transformations	7	0.1229611494897788
AntTemp	embeddings	7	-0.0334470939073063
AngG	transformations	7	0.0522986643464254
AngG	embeddings	7	-0.0047467112820308
IFG	transformations	7	0.0715966381832629
IFG	embeddings	7	0.0628593432484404
MFG	transformations	7	-0.0493249955359831
MFG	embeddings	7	0.0944376017289451
IFGorb	transformations	7	-0.0606461419932587
IFGorb	embeddings	7	0.0813350282986752
vmPFC	transformations	7	-0.0204742445186308
vmPFC	embeddings	7	-0.0053451752772175
dmPFC	transformations	7	0.0189415651851475
dmPFC	embeddings	7	0.0256531675500694
PMC	transformations	7	0.0572649783841363
PMC	embeddings	7	-0.0428143993300715
HG	transformations	7	0.1166302132925882
HG	embeddings	7	0.0651391560861892
V1	transformations	7	0.0127965574297205
V1	embeddings	7	-0.0299116356350345
PostTemp	transformations	8	0.0642896696586545
PostTemp	embeddings	8	0.0568095035655104
AntTemp	transformations	8	0.0671936953666778
AntTemp	embeddings	8	0.0600924517772574
AngG	transformations	8	0.0343010612601141
AngG	embeddings	8	0.1094320555839147
IFG	transformations	8	0.0583233829156031
IFG	embeddings	8	0.0638791937199942
MFG	transformations	8	-0.0576774306812919
MFG	embeddings	8	0.0708405602975503
IFGorb	transformations	8	-0.0374456542187126
IFGorb	embeddings	8	0.0784660295381076
vmPFC	transformations	8	-0.0236064499303882
vmPFC	embeddings	8	0.0061199972890383
dmPFC	transformations	8	0.0032190096750927
dmPFC	embeddings	8	0.0299096352681685
PMC	transformations	8	0.0096369008634542
PMC	embeddings	8	0.0124777116290601
HG	transformations	8	0.0695156580075077
HG	embeddings	8	0.0256798095478679
V1	transformations	8	-0.020457671170478
V1	embeddings	8	0.0161572629204163
PostTemp	transformations	9	0.0622379382018669
PostTemp	embeddings	9	0.0544167938475202
AntTemp	transformations	9	0.1391008989274519
AntTemp	embeddings	9	0.0206143127867227
AngG	transformations	9	0.0376772394831905
AngG	embeddings	9	0.0644099062489605
IFG	transformations	9	0.0229240944572049
IFG	embeddings	9	0.1319649212661639
MFG	transformations	9	-0.0508906483683968
MFG	embeddings	9	0.0368121054561409
IFGorb	transformations	9	-0.0068454992048071
IFGorb	embeddings	9	0.0756080073151617
vmPFC	transformations	9	0.0158257994496199
vmPFC	embeddings	9	-0.0263752212228329
dmPFC	transformations	9	0.0179520239929897
dmPFC	embeddings	9	0.0272656042378568
PMC	transformations	9	0.0308692929619691
PMC	embeddings	9	-0.0065090790553942
HG	transformations	9	0.0178702096572264
HG	embeddings	9	0.0738468701179961
V1	transformations	9	0.0114922208313182
V1	embeddings	9	-0.0053377171716601
PostTemp	transformations	10	-0.0159911238741566
PostTemp	embeddings	10	0.1054387464443201
AntTemp	transformations	10	0.0693320174705014
AntTemp	embeddings	10	0.0885729559774444
AngG	transformations	10	-0.0158956388877051
AngG	embeddings	10	0.1009874102348671
IFG	transformations	10	-0.0224128022912364
IFG	embeddings	10	0.1164789903559052
MFG	transformations	10	-0.0509246839379143
MFG	embeddings	10	0.028202734561072
IFGorb	transformations	10	-0.0649319157268747
IFGorb	embeddings	10	0.0955997663085771
vmPFC	transformations	10	0.0083783845332924
vmPFC	embeddings	10	-0.0078545388731515
dmPFC	transformations	10	-0.0032633482352197
dmPFC	embeddings	10	0.0162979768263661
PMC	transformations	10	0.0162162565807778
PMC	embeddings	10	-0.0033169393445891
HG	transformations	10	-0.0120868877536933
HG	embeddings	10	0.0902512968898098
V1	transformations	10	0.0627372389775349
V1	embeddings	10	-0.0560757684927805
PostTemp	transformations	11	-0.0169342998895761
PostTemp	embeddings	11	0.1245167912023821
AntTemp	transformations	11	-0.0083151327091384
AntTemp	embeddings	11	0.1202682508297433
AngG	transformations	11	-0.0004301718033154
AngG	embeddings	11	0.1011778818095549
IFG	transformations	11	-0.036886147155064
IFG	embeddings	11	0.1305956519483485
MFG	transformations	11	-0.0067599068311292
MFG	embeddings	11	0.0330001291673843
IFGorb	transformations	11	-0.0112280935561759
IFGorb	embeddings	11	0.0846784053877421
vmPFC	transformations	11	-0.0054271662436737
vmPFC	embeddings	11	-0.0053799467853438
dmPFC	transformations	11	-0.0069921127468919
dmPFC	embeddings	11	0.0352563878889864
PMC	transformations	11	0.0079741015649015
PMC	embeddings	11	0.0010312036744669
HG	transformations	11	0.0396025481148612
HG	embeddings	11	0.06326741301563
V1	transformations	11	0.0174462934307777
V1	embeddings	11	-0.0194463140002738
PostTemp	transformations	12	0.0044682612646036
PostTemp	embeddings	12	0.1076870627244152
AntTemp	transformations	12	-0.0127271800876757
AntTemp	embeddings	12	0.1243711615359569
AngG	transformations	12	-0.0778140257206047
AngG	embeddings	12	0.1052116715758198
IFG	transformations	12	-0.0272357201312492
IFG	embeddings	12	0.1069221043407526
MFG	transformations	12	0.0137319030977691
MFG	embeddings	12	0.0242726878138952
IFGorb	transformations	12	-0.1180443649921738
IFGorb	embeddings	12	0.1460886611099168
vmPFC	transformations	12	-0.015160203475457
vmPFC	embeddings	12	0.0018990041965374
dmPFC	transformations	12	-0.0060803811820611
dmPFC	embeddings	12	0.0129810384825536
PMC	transformations	12	-0.0395410666910019
PMC	embeddings	12	0.018344387327969
HG	transformations	12	0.0380587859864106
HG	embeddings	12	0.0856877415958109
V1	transformations	12	-0.0339380128752179
V1	embeddings	12	0.0206613146024523
PostTemp	transformations	1	0.0242785452701258
PostTemp	embeddings	1	-0.038953949433541
AntTemp	transformations	1	0.0405618400740475
AntTemp	embeddings	1	-0.0393406166307954
AngG	transformations	1	0.0316233347679828
AngG	embeddings	1	-0.01642672547913
IFG	transformations	1	-0.0105872947781755
IFG	embeddings	1	0.0131598369505233
MFG	transformations	1	-0.0138297633706125
MFG	embeddings	1	-0.0265266137977111
IFGorb	transformations	1	-0.0004832759205932
IFGorb	embeddings	1	0.0151778260296016
vmPFC	transformations	1	-0.0356693080913757
vmPFC	embeddings	1	-0.0062723772511752
dmPFC	transformations	1	0.0031459368350858
dmPFC	embeddings	1	-0.0087049765176376
PMC	transformations	1	-0.0048120202191718
PMC	embeddings	1	-0.0214273088273614
HG	transformations	1	0.0099294314242817
HG	embeddings	1	-0.0441540931223609
V1	transformations	1	-0.0398861387773621
V1	embeddings	1	0.0455743591678335
PostTemp	transformations	2	0.0448798417162522
PostTemp	embeddings	2	-0.0301229361348707
AntTemp	transformations	2	0.0289963870774455
AntTemp	embeddings	2	-0.0162713925111241
AngG	transformations	2	0.0154303855173742
AngG	embeddings	2	-0.0080383576131446
IFG	transformations	2	0.0499215664890912
IFG	embeddings	2	-0.0155203511271315
MFG	transformations	2	0.0152512027465222
MFG	embeddings	2	-0.0078335590460247
IFGorb	transformations	2	0.0321854194722294
IFGorb	embeddings	2	-0.0032061793604552
vmPFC	transformations	2	-0.008164664359561
vmPFC	embeddings	2	-0.020820099890905
dmPFC	transformations	2	-0.0035477556591754
dmPFC	embeddings	2	0.0059711892239081
PMC	transformations	2	-0.0255543540876158
PMC	embeddings	2	-0.0260238778555672
HG	transformations	2	0.0413497000985552
HG	embeddings	2	-0.0365060213205106
V1	transformations	2	-0.0814772923089689
V1	embeddings	2	0.0717867186276143
PostTemp	transformations	3	0.0084052868077238
PostTemp	embeddings	3	-0.0205394309255848
AntTemp	transformations	3	0.0162747297981013
AntTemp	embeddings	3	-0.0335188396487241
AngG	transformations	3	0.0104603420362325
AngG	embeddings	3	-0.0067825273841634
IFG	transformations	3	0.02923630624662
IFG	embeddings	3	-0.0183739738605164
MFG	transformations	3	0.0051574392237893
MFG	embeddings	3	-0.0308764491611403
IFGorb	transformations	3	-0.0307961816106749
IFGorb	embeddings	3	0.0237791663852282
vmPFC	transformations	3	-0.0140126114243231
vmPFC	embeddings	3	-0.0129264672408596
dmPFC	transformations	3	0.0032837013639072
dmPFC	embeddings	3	-0.0026189869699891
PMC	transformations	3	-0.0122525663185809
PMC	embeddings	3	-0.0214175222322968
HG	transformations	3	0.0353450863256737
HG	embeddings	3	0.0043503768798019
V1	transformations	3	-0.0156339721989275
V1	embeddings	3	0.0140389889106949
PostTemp	transformations	4	0.0283882365102444
PostTemp	embeddings	4	-0.0317220474393952
AntTemp	transformations	4	0.0822056700031146
AntTemp	embeddings	4	-0.075867308416364
AngG	transformations	4	0.0445339609000486
AngG	embeddings	4	-0.0146131257355865
IFG	transformations	4	-0.0069804713059518
IFG	embeddings	4	0.0002660041844307
MFG	transformations	4	0.0153362446257399
MFG	embeddings	4	-0.014895050600248
IFGorb	transformations	4	-0.0072569930448125
IFGorb	embeddings	4	-0.010058228890973
vmPFC	transformations	4	-0.0043925096612334
vmPFC	embeddings	4	-0.0095094387937348
dmPFC	transformations	4	-0.0065315103266849
dmPFC	embeddings	4	-0.0067948680606872
PMC	transformations	4	-0.0113971057223123
PMC	embeddings	4	-0.0210901563938824
HG	transformations	4	0.0285977467665075
HG	embeddings	4	0.0235313386399811
V1	transformations	4	0.0464826376068131
V1	embeddings	4	-0.0159422506777873
PostTemp	transformations	5	0.0417415575524456
PostTemp	embeddings	5	-0.0223834376007234
AntTemp	transformations	5	0.0210866376957447
AntTemp	embeddings	5	-0.0146986450813916
AngG	transformations	5	0.013574217768805
AngG	embeddings	5	-0.0043516521644038
IFG	transformations	5	0.0036519664537576
IFG	embeddings	5	0.0092696209761226
MFG	transformations	5	-0.0255965907446672
MFG	embeddings	5	-0.0030413391743958
IFGorb	transformations	5	0.0076168639995589
IFGorb	embeddings	5	0.0316524862370234
vmPFC	transformations	5	-0.0123812114444386
vmPFC	embeddings	5	-0.0033790062919563
dmPFC	transformations	5	0.0261187473885752
dmPFC	embeddings	5	-0.005013859330549
PMC	transformations	5	-0.0112550325384826
PMC	embeddings	5	-0.0157986841382827
HG	transformations	5	0.0126780697599118
HG	embeddings	5	0.0168243102454081
V1	transformations	5	0.0097617435780187
V1	embeddings	5	-0.0374428526276433
PostTemp	transformations	6	0.094204234758849
PostTemp	embeddings	6	-0.0454772897819426
AntTemp	transformations	6	0.091576162166604
AntTemp	embeddings	6	-0.0610655722175059
AngG	transformations	6	0.0264472486184899
AngG	embeddings	6	-0.007345812067855
IFG	transformations	6	0.0465921588311546
IFG	embeddings	6	0.0193573564496007
MFG	transformations	6	0.0309684254150666
MFG	embeddings	6	-0.0380759780961551
IFGorb	transformations	6	0.0269534045498042
IFGorb	embeddings	6	0.0004553823781637
vmPFC	transformations	6	-0.0082328342811509
vmPFC	embeddings	6	-0.0136117213773096
dmPFC	transformations	6	0.0225784121989844
dmPFC	embeddings	6	0.0058848116968268
PMC	transformations	6	-0.0265673345654339
PMC	embeddings	6	-0.0127715849266709
HG	transformations	6	0.0241524688047191
HG	embeddings	6	-0.0019951328813741
V1	transformations	6	-0.0134963308496201
V1	embeddings	6	-0.0181018220626428
PostTemp	transformations	7	0.0292123957589602
PostTemp	embeddings	7	-0.0121183931953643
AntTemp	transformations	7	0.0814770814875141
AntTemp	embeddings	7	-0.0471621700821463
AngG	transformations	7	0.0233537658247422
AngG	embeddings	7	-0.0048806354974139
IFG	transformations	7	-0.0273139421118257
IFG	embeddings	7	0.0217331690325579
MFG	transformations	7	-0.0028531195123968
MFG	embeddings	7	-0.0346921161168949
IFGorb	transformations	7	0.0573613957827518
IFGorb	embeddings	7	-0.0433277260254196
vmPFC	transformations	7	-0.017725377213365
vmPFC	embeddings	7	-0.0089406184262145
dmPFC	transformations	7	0.0520443352311529
dmPFC	embeddings	7	0.0011453448320922
PMC	transformations	7	-0.0235177585800723
PMC	embeddings	7	-0.0225896519381719
HG	transformations	7	0.0170804843973203
HG	embeddings	7	-0.0261944079819249
V1	transformations	7	-0.0242448862668922
V1	embeddings	7	-0.0450898560997871
PostTemp	transformations	8	0.0203801583444449
PostTemp	embeddings	8	-0.0097167782816743
AntTemp	transformations	8	0.0389248030927163
AntTemp	embeddings	8	9.409388241104152e-05
AngG	transformations	8	-0.0238606535007182
AngG	embeddings	8	0.0020555334815888
IFG	transformations	8	-0.0081677281687681
IFG	embeddings	8	0.0184232834053068
MFG	transformations	8	-0.0221486095745817
MFG	embeddings	8	-0.0322823219773656
IFGorb	transformations	8	-0.0132648680581754
IFGorb	embeddings	8	0.0117109307472547
vmPFC	transformations	8	-0.021662133268192
vmPFC	embeddings	8	-0.0121377753144009
dmPFC	transformations	8	0.0329923983977529
dmPFC	embeddings	8	0.006763284967277
PMC	transformations	8	-0.0048664238093695
PMC	embeddings	8	-0.025768567286496
HG	transformations	8	-0.0275794265230016
HG	embeddings	8	0.0262791551280285
V1	transformations	8	-0.0259994145763916
V1	embeddings	8	-0.0108123855641595
PostTemp	transformations	9	0.0230403871573339
PostTemp	embeddings	9	-0.001576560517555
AntTemp	transformations	9	0.0096378262369386
AntTemp	embeddings	9	-0.01735788110129
AngG	transformations	9	-0.047845033881383
AngG	embeddings	9	0.0330369624543183
IFG	transformations	9	-0.0090466665014334
IFG	embeddings	9	0.0171968803963602
MFG	transformations	9	0.0328810139282622
MFG	embeddings	9	-0.0562419405075593
IFGorb	transformations	9	-0.043561438037233
IFGorb	embeddings	9	-0.0139347114732779
vmPFC	transformations	9	-0.0178362807866505
vmPFC	embeddings	9	-0.00012225119137
dmPFC	transformations	9	-0.006782684993663
dmPFC	embeddings	9	0.0135601256709497
PMC	transformations	9	0.0072540104166331
PMC	embeddings	9	-0.0184182354979205
HG	transformations	9	-0.0264011662997551
HG	embeddings	9	0.0087338410025862
V1	transformations	9	0.0120592914092478
V1	embeddings	9	-0.0507553215299017
PostTemp	transformations	10	-0.004397249206341
PostTemp	embeddings	10	0.0151790018666458
AntTemp	transformations	10	0.0082034489467717
AntTemp	embeddings	10	0.0253006489790006
AngG	transformations	10	-0.0120436413482917
AngG	embeddings	10	0.0109479885304447
IFG	transformations	10	-0.0271817946648431
IFG	embeddings	10	0.0236759957327627
MFG	transformations	10	-0.0241758167854112
MFG	embeddings	10	-0.053051677762351
IFGorb	transformations	10	-0.0211626431446114
IFGorb	embeddings	10	-0.0119087628669693
vmPFC	transformations	10	0.0113562549213249
vmPFC	embeddings	10	-0.030311236267755
dmPFC	transformations	10	-0.0154788837921966
dmPFC	embeddings	10	0.0121394184027486
PMC	transformations	10	-0.0065678043116346
PMC	embeddings	10	-0.0149406839074629
HG	transformations	10	-0.0228479541945398
HG	embeddings	10	-0.001906048256689
V1	transformations	10	0.0012807640039582
V1	embeddings	10	-0.054459661935842
PostTemp	transformations	11	-0.0269440189794627
PostTemp	embeddings	11	0.0384497868910879
AntTemp	transformations	11	-0.0254830743496273
AntTemp	embeddings	11	0.0264669329160443
AngG	transformations	11	-0.0412497390538458
AngG	embeddings	11	0.0332798157360686
IFG	transformations	11	-0.0659930198691496
IFG	embeddings	11	0.0686168419906371
MFG	transformations	11	-0.0674250618744008
MFG	embeddings	11	0.0083167494969151
IFGorb	transformations	11	-0.0403974032574922
IFGorb	embeddings	11	0.0191140560989321
vmPFC	transformations	11	-0.0073644415865131
vmPFC	embeddings	11	0.0051905945982236
dmPFC	transformations	11	-0.0274127054060801
dmPFC	embeddings	11	0.0293019703498795
PMC	transformations	11	-0.0116640787566556
PMC	embeddings	11	0.0061168874269218
HG	transformations	11	0.0127087225363758
HG	embeddings	11	-0.0084749310973624
V1	transformations	11	-0.0289272490712951
V1	embeddings	11	-0.0153770658115003
PostTemp	transformations	12	-0.0076828468918478
PostTemp	embeddings	12	0.0107368896493932
AntTemp	transformations	12	0.0300270273111756
AntTemp	embeddings	12	-0.0213706661934206
AngG	transformations	12	0.0036710121733156
AngG	embeddings	12	0.0054820968727274
IFG	transformations	12	-0.0276217522333295
IFG	embeddings	12	0.0109192777423715
MFG	transformations	12	-0.020934424924313
MFG	embeddings	12	-0.0476634426417969
IFGorb	transformations	12	-0.0207388313821089
IFGorb	embeddings	12	-0.0015704031457961
vmPFC	transformations	12	-0.0004782176488319
vmPFC	embeddings	12	0.0051157907542268
dmPFC	transformations	12	-0.0502729531907196
dmPFC	embeddings	12	0.0373170937586505
PMC	transformations	12	-0.009090070948522
PMC	embeddings	12	0.0022135531473618
HG	transformations	12	0.0151936795763436
HG	embeddings	12	0.0048217558117439
V1	transformations	12	-0.0550126280759244
V1	embeddings	12	-0.0185804875599696
PostTemp	transformations	1	0.0564154667316066
PostTemp	embeddings	1	-0.0214126445442712
AntTemp	transformations	1	0.1175277533502615
AntTemp	embeddings	1	0.007175319456552
AngG	transformations	1	0.0630459239012657
AngG	embeddings	1	-0.0132923181139175
IFG	transformations	1	0.0110726049206424
IFG	embeddings	1	-0.0040659843433515
MFG	transformations	1	0.005175028248581
MFG	embeddings	1	-0.0139553622959853
IFGorb	transformations	1	0.1481686490599021
IFGorb	embeddings	1	0.0188336719217797
vmPFC	transformations	1	0.0326031107461781
vmPFC	embeddings	1	0.0071309416467816
dmPFC	transformations	1	0.0279071000234356
dmPFC	embeddings	1	0.0282787114963979
PMC	transformations	1	0.0319187693305317
PMC	embeddings	1	0.0082852338010254
HG	transformations	1	0.0700305023967115
HG	embeddings	1	-0.0216971587680117
V1	transformations	1	0.0182133928041057
V1	embeddings	1	-0.0015643216485267
PostTemp	transformations	2	0.0710311927241208
PostTemp	embeddings	2	0.0197954954878166
AntTemp	transformations	2	0.082217498421174
AntTemp	embeddings	2	0.0507777048567441
AngG	transformations	2	0.0861776972128867
AngG	embeddings	2	0.0058132591142814
IFG	transformations	2	0.0091251180342302
IFG	embeddings	2	-0.0016940030578428
MFG	transformations	2	-0.0404406134070938
MFG	embeddings	2	0.0397453168561119
IFGorb	transformations	2	-0.0457057538874769
IFGorb	embeddings	2	0.0688033849765592
vmPFC	transformations	2	-0.011453249971467
vmPFC	embeddings	2	0.0145164617740753
dmPFC	transformations	2	0.0036821300003119
dmPFC	embeddings	2	0.0602634317260501
PMC	transformations	2	0.0322038042507854
PMC	embeddings	2	0.0108982081984709
HG	transformations	2	0.0563318466158477
HG	embeddings	2	0.0537913755856514
V1	transformations	2	0.0704535378828506
V1	embeddings	2	0.0112169147118285
PostTemp	transformations	3	0.0496652494205438
PostTemp	embeddings	3	0.0290617425101859
AntTemp	transformations	3	0.0709264812883401
AntTemp	embeddings	3	0.0727803089541446
AngG	transformations	3	0.0767757070534298
AngG	embeddings	3	0.0357778405699432
IFG	transformations	3	0.0562563146547872
IFG	embeddings	3	0.0001557057906755
MFG	transformations	3	-0.0380866129540225
MFG	embeddings	3	0.0255382921250899
IFGorb	transformations	3	0.0536230192655873
IFGorb	embeddings	3	-0.0119463690955293
vmPFC	transformations	3	0.0108172763479381
vmPFC	embeddings	3	0.0087153602531078
dmPFC	transformations	3	0.0574565448553592
dmPFC	embeddings	3	0.0241063595785952
PMC	transformations	3	0.0340865701458626
PMC	embeddings	3	0.0045305890524183
HG	transformations	3	0.0775829548711968
HG	embeddings	3	0.0065004875386708
V1	transformations	3	0.0453527304200825
V1	embeddings	3	0.0243108348216111
PostTemp	transformations	4	0.0967668857566802
PostTemp	embeddings	4	-0.0215899580596461
AntTemp	transformations	4	0.1084858792285002
AntTemp	embeddings	4	0.0298632049737586
AngG	transformations	4	0.0859120136349906
AngG	embeddings	4	-0.0025474542441388
IFG	transformations	4	0.0248660806268416
IFG	embeddings	4	0.0114400146028619
MFG	transformations	4	0.0499877369963582
MFG	embeddings	4	-0.0097338370618591
IFGorb	transformations	4	0.067948406369794
IFGorb	embeddings	4	-0.0297392877638187
vmPFC	transformations	4	0.026856307523506
vmPFC	embeddings	4	-0.0093906184983596
dmPFC	transformations	4	0.0231999207928319
dmPFC	embeddings	4	0.0375105173812254
PMC	transformations	4	0.0667649358083311
PMC	embeddings	4	-0.0163103774569934
HG	transformations	4	0.0800358919139536
HG	embeddings	4	0.0349435084651427
V1	transformations	4	-0.0273464766662324
V1	embeddings	4	0.0626997586115397
PostTemp	transformations	5	0.0796401971386272
PostTemp	embeddings	5	0.0060888227333083
AntTemp	transformations	5	0.1106999283221299
AntTemp	embeddings	5	0.0674212078227641
AngG	transformations	5	0.0945626962566868
AngG	embeddings	5	0.0198239888098387
IFG	transformations	5	0.101055004369806
IFG	embeddings	5	-0.0359634553882942
MFG	transformations	5	0.0914181710112122
MFG	embeddings	5	-0.0027949228113491
IFGorb	transformations	5	0.0186172367461831
IFGorb	embeddings	5	0.0126911728380753
vmPFC	transformations	5	0.0079721857708239
vmPFC	embeddings	5	0.0163758026332632
dmPFC	transformations	5	0.0063117817200344
dmPFC	embeddings	5	0.0317890678163319
PMC	transformations	5	0.0725789201525232
PMC	embeddings	5	0.0022111022044991
HG	transformations	5	0.0481145010967412
HG	embeddings	5	0.0127301369845021
V1	transformations	5	0.0314438061973746
V1	embeddings	5	-0.0113799724393774
PostTemp	transformations	6	0.099099912844817
PostTemp	embeddings	6	-0.0092008570511371
AntTemp	transformations	6	0.0934803048251169
AntTemp	embeddings	6	0.0737615793871354
AngG	transformations	6	0.1303660954903478
AngG	embeddings	6	0.0121989534347978
IFG	transformations	6	0.0017751856764903
IFG	embeddings	6	0.0099903804839101
MFG	transformations	6	0.0660542422840477
MFG	embeddings	6	0.0305304377245068
IFGorb	transformations	6	0.0331548048685886
IFGorb	embeddings	6	0.0200548595693696
vmPFC	transformations	6	0.0269540045533344
vmPFC	embeddings	6	0.0165893012021763
dmPFC	transformations	6	0.0393396856106132
dmPFC	embeddings	6	0.0136803947211859
PMC	transformations	6	0.0902481367983786
PMC	embeddings	6	-0.012820350195739
HG	transformations	6	0.0807041761040325
HG	embeddings	6	0.0458833851838158
V1	transformations	6	0.0152314926037746
V1	embeddings	6	0.0388685419691112
PostTemp	transformations	7	0.1200575951880699
PostTemp	embeddings	7	-0.0069251863255932
AntTemp	transformations	7	0.1213723114692988
AntTemp	embeddings	7	0.0558572985539596
AngG	transformations	7	0.1559450842319821
AngG	embeddings	7	-0.0237713318649739
IFG	transformations	7	0.0515080687829982
IFG	embeddings	7	-0.026162205367391
MFG	transformations	7	0.0223464147238266
MFG	embeddings	7	0.0156720716397155
IFGorb	transformations	7	-0.0010786343663051
IFGorb	embeddings	7	0.0296664388057783
vmPFC	transformations	7	0.0478971878706969
vmPFC	embeddings	7	-0.0004300093733378
dmPFC	transformations	7	0.0545838528340734
dmPFC	embeddings	7	-0.0006826677338702
PMC	transformations	7	0.1179126059015126
PMC	embeddings	7	-0.0165509744514608
HG	transformations	7	-0.0192005561688083
HG	embeddings	7	0.0826725520950889
V1	transformations	7	0.0530878610124309
V1	embeddings	7	0.0228720597358836
PostTemp	transformations	8	0.0522543242579817
PostTemp	embeddings	8	0.0388178324203164
AntTemp	transformations	8	0.0048498093236656
AntTemp	embeddings	8	0.102958658313477
AngG	transformations	8	0.0791419600814826
AngG	embeddings	8	0.0735129951099662
IFG	transformations	8	-0.013565321186238
IFG	embeddings	8	0.0132640947288596
MFG	transformations	8	0.0365370527854522
MFG	embeddings	8	0.0247866575058156
IFGorb	transformations	8	0.0751791278425704
IFGorb	embeddings	8	0.0622303315155929
vmPFC	transformations	8	-0.0237239672753541
vmPFC	embeddings	8	0.0654884807255355
dmPFC	transformations	8	0.0016106350430794
dmPFC	embeddings	8	0.0567932206279843
PMC	transformations	8	0.0633683505277249
PMC	embeddings	8	0.0476355891971102
HG	transformations	8	0.0519257904033162
HG	embeddings	8	0.031684368748602
V1	transformations	8	0.0316350821334336
V1	embeddings	8	-0.0205571888040856
PostTemp	transformations	9	0.0906723292438968
PostTemp	embeddings	9	0.0482599624377591
AntTemp	transformations	9	0.1008169125478809
AntTemp	embeddings	9	0.0589685075175023
AngG	transformations	9	0.1526134551546382
AngG	embeddings	9	0.0669640037351667
IFG	transformations	9	0.0655399509083376
IFG	embeddings	9	-0.0061875477683148
MFG	transformations	9	-0.035945763965506
MFG	embeddings	9	0.0302123269434712
IFGorb	transformations	9	0.0868765069924371
IFGorb	embeddings	9	0.0566426069921613
vmPFC	transformations	9	0.0068191629010982
vmPFC	embeddings	9	0.0351439583551214
dmPFC	transformations	9	0.0381020363118378
dmPFC	embeddings	9	0.0458806748463943
PMC	transformations	9	0.0798501295109202
PMC	embeddings	9	0.037876193405037
HG	transformations	9	0.0029310749606304
HG	embeddings	9	0.0543313630470116
V1	transformations	9	0.0164650247435119
V1	embeddings	9	0.0024250788461031
PostTemp	transformations	10	0.0424158493971989
PostTemp	embeddings	10	0.0983590431694025
AntTemp	transformations	10	0.0769246518582585
AntTemp	embeddings	10	0.0977810934331901
AngG	transformations	10	0.117618724754938
AngG	embeddings	10	0.109462767802992
IFG	transformations	10	0.0022297692117208
IFG	embeddings	10	0.0439839696053017
MFG	transformations	10	0.0206793975928147
MFG	embeddings	10	0.0196350859458052
IFGorb	transformations	10	-0.045389541927646
IFGorb	embeddings	10	0.0946539604167166
vmPFC	transformations	10	0.0527224811863656
vmPFC	embeddings	10	0.0138513427494688
dmPFC	transformations	10	0.043949715258761
dmPFC	embeddings	10	0.0496707666761362
PMC	transformations	10	0.0325015236702532
PMC	embeddings	10	0.1007513907976092
HG	transformations	10	0.018161393877533
HG	embeddings	10	0.0606680667983229
V1	transformations	10	0.0061339558560407
V1	embeddings	10	-0.0157617822874656
PostTemp	transformations	11	0.0602345211266746
PostTemp	embeddings	11	0.0757755820271691
AntTemp	transformations	11	0.1333489266993066
AntTemp	embeddings	11	0.0988562981904396
AngG	transformations	11	0.0793118052906749
AngG	embeddings	11	0.1501142092432469
IFG	transformations	11	0.02482778832254
IFG	embeddings	11	-0.002458865375998
MFG	transformations	11	0.0231587094990156
MFG	embeddings	11	0.0165051975627735
IFGorb	transformations	11	0.0280265959146064
IFGorb	embeddings	11	0.0890850056928901
vmPFC	transformations	11	0.0615096021398613
vmPFC	embeddings	11	0.0174642183507632
dmPFC	transformations	11	0.0701090426244559
dmPFC	embeddings	11	0.0471516172867098
PMC	transformations	11	0.0429376487581521
PMC	embeddings	11	0.0914734866773163
HG	transformations	11	0.0724139254154244
HG	embeddings	11	0.0507232034405647
V1	transformations	11	0.0224478958094784
V1	embeddings	11	-0.028163233896687
PostTemp	transformations	12	0.0114445959087404
PostTemp	embeddings	12	0.0866106926560972
AntTemp	transformations	12	0.0592280074141407
AntTemp	embeddings	12	0.1014715065238277
AngG	transformations	12	0.0394472762820585
AngG	embeddings	12	0.1482245996226194
IFG	transformations	12	0.0301324923898128
IFG	embeddings	12	0.0266603105267958
MFG	transformations	12	-0.0402283340385352
MFG	embeddings	12	0.0420171017981548
IFGorb	transformations	12	-0.0642560220912135
IFGorb	embeddings	12	0.1742705397232539
vmPFC	transformations	12	-0.0107711946767458
vmPFC	embeddings	12	0.049299884385108
dmPFC	transformations	12	0.0296832831456234
dmPFC	embeddings	12	0.082204070420782
PMC	transformations	12	-0.0212851483747305
PMC	embeddings	12	0.1109531780145578
HG	transformations	12	0.0347541707447484
HG	embeddings	12	0.0322935482376608
V1	transformations	12	0.0272259504375614
V1	embeddings	12	-0.0009881518368451
PostTemp	transformations	1	0.0147144881415051
PostTemp	embeddings	1	-0.0378449715038849
AntTemp	transformations	1	0.0692188078843346
AntTemp	embeddings	1	-0.0813316771004664
AngG	transformations	1	-0.0046124960166565
AngG	embeddings	1	-0.0181987947223289
IFG	transformations	1	0.0418286347679724
IFG	embeddings	1	-0.0481633937285161
MFG	transformations	1	0.0158453745028755
MFG	embeddings	1	-0.0539337080698078
IFGorb	transformations	1	-0.0202180549239373
IFGorb	embeddings	1	-0.006119227972938
vmPFC	transformations	1	0.0029995115713399
vmPFC	embeddings	1	-0.0049778115642528
dmPFC	transformations	1	0.0324980391840563
dmPFC	embeddings	1	-0.0448751234218754
PMC	transformations	1	0.0297618568683162
PMC	embeddings	1	-0.033187178114909
HG	transformations	1	0.0090059498876204
HG	embeddings	1	0.0210364973290039
V1	transformations	1	0.080775345288426
V1	embeddings	1	-0.0167499079376881
PostTemp	transformations	2	0.0290316996493465
PostTemp	embeddings	2	-0.0245163844918091
AntTemp	transformations	2	0.102481857164007
AntTemp	embeddings	2	-0.0644612707670014
AngG	transformations	2	-0.0131191878031444
AngG	embeddings	2	0.0262474550201889
IFG	transformations	2	0.0162024955941038
IFG	embeddings	2	-0.0427975020503434
MFG	transformations	2	0.0168634402959811
MFG	embeddings	2	-0.0332384370728127
IFGorb	transformations	2	0.0059818633908654
IFGorb	embeddings	2	-0.0334732602615488
vmPFC	transformations	2	-0.009811573669817
vmPFC	embeddings	2	-0.0092810956133925
dmPFC	transformations	2	-0.0083318792575511
dmPFC	embeddings	2	-0.0161233195790349
PMC	transformations	2	-0.0043564026954046
PMC	embeddings	2	-0.0170160616692227
HG	transformations	2	0.0080508454875478
HG	embeddings	2	0.0364706432779364
V1	transformations	2	0.0368385243227484
V1	embeddings	2	0.0141471990898603
PostTemp	transformations	3	0.0269337678504914
PostTemp	embeddings	3	-0.0151582169735656
AntTemp	transformations	3	0.0175973245740402
AntTemp	embeddings	3	0.0106059847554403
AngG	transformations	3	-0.0358424612728652
AngG	embeddings	3	0.0325001289751407
IFG	transformations	3	0.0716782517449711
IFG	embeddings	3	-0.0189237464704832
MFG	transformations	3	-0.0462930310718882
MFG	embeddings	3	-0.0245581400382668
IFGorb	transformations	3	0.0630290385627347
IFGorb	embeddings	3	-0.0478565466187002
vmPFC	transformations	3	-0.0173285517022781
vmPFC	embeddings	3	0.0063764360971762
dmPFC	transformations	3	0.0192343283093835
dmPFC	embeddings	3	-0.0286021173141001
PMC	transformations	3	0.0091845927121613
PMC	embeddings	3	-0.0125386330713907
HG	transformations	3	0.0529151308204384
HG	embeddings	3	0.0108288330918453
V1	transformations	3	0.0765694895830646
V1	embeddings	3	0.01414760154845
PostTemp	transformations	4	0.0201013074209797
PostTemp	embeddings	4	-0.0148924428200493
AntTemp	transformations	4	0.1393899914110192
AntTemp	embeddings	4	-0.0715219701690992
AngG	transformations	4	-0.0414393835569443
AngG	embeddings	4	0.0206472751444349
IFG	transformations	4	-0.026688484754287
IFG	embeddings	4	0.0253145470899434
MFG	transformations	4	-0.0713447030438103
MFG	embeddings	4	-0.0227716842192323
IFGorb	transformations	4	-0.0358253612592828
IFGorb	embeddings	4	0.0112664379033841
vmPFC	transformations	4	-0.0167406759807383
vmPFC	embeddings	4	0.002313799879615
dmPFC	transformations	4	-0.0129169346360192
dmPFC	embeddings	4	-0.002758110938141
PMC	transformations	4	0.0265269379686948
PMC	embeddings	4	-0.0185542528271056
HG	transformations	4	0.0709590873159879
HG	embeddings	4	-0.0001590075124193
V1	transformations	4	0.0318876546058013
V1	embeddings	4	0.0044732927225089
PostTemp	transformations	5	0.0289207658543328
PostTemp	embeddings	5	-0.0114683208021026
AntTemp	transformations	5	0.0727432997016352
AntTemp	embeddings	5	-0.0149436258266103
AngG	transformations	5	-0.0085478749038023
AngG	embeddings	5	0.0001447174317354
IFG	transformations	5	-0.0024704397839319
IFG	embeddings	5	-0.0115338348437619
MFG	transformations	5	0.0083426496020426
MFG	embeddings	5	-0.0164614204318522
IFGorb	transformations	5	-0.0085724728682527
IFGorb	embeddings	5	0.0113787779781533
vmPFC	transformations	5	0.0435911423141323
vmPFC	embeddings	5	-0.0240618297787569
dmPFC	transformations	5	0.0194840774268685
dmPFC	embeddings	5	-0.0258796964919075
PMC	transformations	5	-6.702432103420826e-05
PMC	embeddings	5	0.0012974452104334
HG	transformations	5	0.0446099535007216
HG	embeddings	5	0.0253795516137926
V1	transformations	5	0.0231531036918012
V1	embeddings	5	0.0052277493497792
PostTemp	transformations	6	0.0383060007804817
PostTemp	embeddings	6	-0.0121526960544385
AntTemp	transformations	6	0.1021440048498236
AntTemp	embeddings	6	-0.0341675579675498
AngG	transformations	6	-0.0447711946380471
AngG	embeddings	6	0.0155739544834744
IFG	transformations	6	0.0303870917574697
IFG	embeddings	6	-0.0420275216430071
MFG	transformations	6	-0.0422313403543526
MFG	embeddings	6	0.0020862581449289
IFGorb	transformations	6	0.0167689415379794
IFGorb	embeddings	6	-0.0129319291039773
vmPFC	transformations	6	0.0371409789474354
vmPFC	embeddings	6	-0.0243098831448159
dmPFC	transformations	6	-0.0031156280262457
dmPFC	embeddings	6	-0.0121922959596907
PMC	transformations	6	-0.0049758365362831
PMC	embeddings	6	0.0042963167793336
HG	transformations	6	0.0438224275508813
HG	embeddings	6	0.024457162297431
V1	transformations	6	0.0505307440923897
V1	embeddings	6	-0.0063187325410945
PostTemp	transformations	7	-0.0058272079199888
PostTemp	embeddings	7	-0.0008268930126208
AntTemp	transformations	7	0.049084472730152
AntTemp	embeddings	7	-0.0048266482215611
AngG	transformations	7	0.013663928138033
AngG	embeddings	7	-0.0157264721928143
IFG	transformations	7	-0.0297657892105669
IFG	embeddings	7	0.0136824006023989
MFG	transformations	7	-0.0064311224074391
MFG	embeddings	7	-0.0506593070633972
IFGorb	transformations	7	-0.028358888708079
IFGorb	embeddings	7	0.0113457479316446
vmPFC	transformations	7	0.0219919656715509
vmPFC	embeddings	7	-0.0163413782978579
dmPFC	transformations	7	0.0479643630185013
dmPFC	embeddings	7	-0.0440504489750307
PMC	transformations	7	-0.00411745595698
PMC	embeddings	7	-0.0094213581825982
HG	transformations	7	0.0110569369063589
HG	embeddings	7	0.0558016299351173
V1	transformations	7	0.0475933416349386
V1	embeddings	7	0.0168472177157484
PostTemp	transformations	8	0.0105972773383044
PostTemp	embeddings	8	0.0121897195169789
AntTemp	transformations	8	-0.000495895243796
AntTemp	embeddings	8	0.0353830623895447
AngG	transformations	8	0.0316938444087521
AngG	embeddings	8	-0.0513753377717411
IFG	transformations	8	-0.0304062387660365
IFG	embeddings	8	-0.0061954435832563
MFG	transformations	8	-0.0278899335889449
MFG	embeddings	8	-0.0399487179181794
IFGorb	transformations	8	0.0200746731294072
IFGorb	embeddings	8	-0.0127578790508978
vmPFC	transformations	8	-0.0098754072829941
vmPFC	embeddings	8	-0.0094345920777154
dmPFC	transformations	8	-0.0251878986142011
dmPFC	embeddings	8	0.0045031346547136
PMC	transformations	8	-0.0056277715988439
PMC	embeddings	8	-0.0044478329921432
HG	transformations	8	-0.0024116252990321
HG	embeddings	8	0.0668103728313734
V1	transformations	8	-0.0380450750979379
V1	embeddings	8	0.0452607001269484
PostTemp	transformations	9	0.0430151852165124
PostTemp	embeddings	9	0.0107645846703808
AntTemp	transformations	9	0.156421939622536
AntTemp	embeddings	9	-0.0080797885393384
AngG	transformations	9	0.0203594748429674
AngG	embeddings	9	-0.024672741971765
IFG	transformations	9	0.0774943681212627
IFG	embeddings	9	-0.0308362177059354
MFG	transformations	9	-0.0412444793614872
MFG	embeddings	9	-0.0285168651516598
IFGorb	transformations	9	0.0712382822039099
IFGorb	embeddings	9	-0.0381424420636993
vmPFC	transformations	9	0.0320456073462659
vmPFC	embeddings	9	-0.0148896527285784
dmPFC	transformations	9	-0.0113670797871842
dmPFC	embeddings	9	-0.0117666494343708
PMC	transformations	9	0.0283099351782956
PMC	embeddings	9	-0.0164909402737308
HG	transformations	9	0.0218623814149375
HG	embeddings	9	0.0642126549345625
V1	transformations	9	-0.0025926869552719
V1	embeddings	9	0.0380839817638495
PostTemp	transformations	10	0.0186887491113414
PostTemp	embeddings	10	0.0466442391615473
AntTemp	transformations	10	0.047438788692308
AntTemp	embeddings	10	0.0724935074671928
AngG	transformations	10	0.0220704581923307
AngG	embeddings	10	-0.0346739643217038
IFG	transformations	10	0.0374655765569757
IFG	embeddings	10	-0.0390363077438089
MFG	transformations	10	-0.0342227811388968
MFG	embeddings	10	-0.0436455193178912
IFGorb	transformations	10	0.03428372484127
IFGorb	embeddings	10	-0.0121929161082621
vmPFC	transformations	10	0.0008307284992019
vmPFC	embeddings	10	0.0204604175166766
dmPFC	transformations	10	-0.0147052106243643
dmPFC	embeddings	10	-0.0166728321400497
PMC	transformations	10	1.4927370404668203e-05
PMC	embeddings	10	-0.0007351123571044
HG	transformations	10	0.0265662906635638
HG	embeddings	10	0.0728756002036946
V1	transformations	10	0.023356322070616
V1	embeddings	10	0.0285129388209921
PostTemp	transformations	11	-0.0123849893446439
PostTemp	embeddings	11	0.0519769739001216
AntTemp	transformations	11	0.0092413690702682
AntTemp	embeddings	11	0.0908764768253382
AngG	transformations	11	-0.0011623035679028
AngG	embeddings	11	0.0036344232723188
IFG	transformations	11	-0.0074282407871107
IFG	embeddings	11	-0.01686914431773
MFG	transformations	11	-0.0328660389503958
MFG	embeddings	11	-0.0458010757485313
IFGorb	transformations	11	0.0408113946965088
IFGorb	embeddings	11	-0.0403704429202427
vmPFC	transformations	11	-0.0069136879285872
vmPFC	embeddings	11	0.0113028461857008
dmPFC	transformations	11	0.0082700209736484
dmPFC	embeddings	11	-0.0233336737364112
PMC	transformations	11	-0.0053588154698033
PMC	embeddings	11	0.0063424393757744
HG	transformations	11	0.0530172798914204
HG	embeddings	11	0.0312319836607477
V1	transformations	11	0.0782118252131078
V1	embeddings	11	0.0064993967484442
PostTemp	transformations	12	-0.0243937779081576
PostTemp	embeddings	12	0.0496660209469409
AntTemp	transformations	12	-0.0304780496630299
AntTemp	embeddings	12	0.106574815714866
AngG	transformations	12	0.0040274729706512
AngG	embeddings	12	-0.0169343231678222
IFG	transformations	12	-0.0295663264371601
IFG	embeddings	12	0.0118716876927028
MFG	transformations	12	-0.0010429857767921
MFG	embeddings	12	-0.0222641337486174
IFGorb	transformations	12	-0.0538988552844226
IFGorb	embeddings	12	0.0212030278490387
vmPFC	transformations	12	-0.0330771368998422
vmPFC	embeddings	12	0.0163825317223011
dmPFC	transformations	12	-0.0348869257115631
dmPFC	embeddings	12	0.0151943350901929
PMC	transformations	12	0.0021968022166262
PMC	embeddings	12	-0.0086143491628778
HG	transformations	12	0.0445070860679275
HG	embeddings	12	0.0136070200647109
V1	transformations	12	0.0664263343782519
V1	embeddings	12	-0.0076250167599317
PostTemp	transformations	1	0.0592487427385242
PostTemp	embeddings	1	-0.0157646542791996
AntTemp	transformations	1	0.0548967294706773
AntTemp	embeddings	1	-0.0075905702996712
AngG	transformations	1	0.0304655788802265
AngG	embeddings	1	0.0268535943387179
IFG	transformations	1	0.018516762960205
IFG	embeddings	1	0.0584020541893537
MFG	transformations	1	0.0021473028500976
MFG	embeddings	1	-0.0335554179425942
IFGorb	transformations	1	0.0757644695129382
IFGorb	embeddings	1	-0.0008539498606621
vmPFC	transformations	1	-0.0032034897428393
vmPFC	embeddings	1	-0.0109617614490934
dmPFC	transformations	1	0.0159311996211044
dmPFC	embeddings	1	0.0325955311363476
PMC	transformations	1	0.0153376481220494
PMC	embeddings	1	0.0229048894856022
HG	transformations	1	0.0786859435389548
HG	embeddings	1	0.0265392164062784
V1	transformations	1	0.002540342282496
V1	embeddings	1	0.0056518983999739
PostTemp	transformations	2	0.018461231838111
PostTemp	embeddings	2	0.0124241398664313
AntTemp	transformations	2	0.0362573006984922
AntTemp	embeddings	2	-0.0254108364108391
AngG	transformations	2	0.0150285723588787
AngG	embeddings	2	0.0162302258936825
IFG	transformations	2	-0.0089796379898616
IFG	embeddings	2	0.0447544492363756
MFG	transformations	2	0.0085568569795466
MFG	embeddings	2	-0.0287301858711039
IFGorb	transformations	2	0.0742392095251565
IFGorb	embeddings	2	-0.0169318074743497
vmPFC	transformations	2	-0.0193709604799751
vmPFC	embeddings	2	-0.0065156131891786
dmPFC	transformations	2	0.0236700552517447
dmPFC	embeddings	2	0.0152376024359162
PMC	transformations	2	0.0170333817072891
PMC	embeddings	2	0.0140790397084799
HG	transformations	2	0.0351486007840946
HG	embeddings	2	-0.015412687290798
V1	transformations	2	0.0501164506300225
V1	embeddings	2	-0.0186895081831925
PostTemp	transformations	3	-0.011997925357411
PostTemp	embeddings	3	0.0393592456275153
AntTemp	transformations	3	-0.0044947386367461
AntTemp	embeddings	3	0.0442263088643664
AngG	transformations	3	-0.022372521183357
AngG	embeddings	3	0.0377337972971921
IFG	transformations	3	-0.0498038295002933
IFG	embeddings	3	0.0665639766334544
MFG	transformations	3	-0.0253431267559661
MFG	embeddings	3	0.0352913800756441
IFGorb	transformations	3	-0.0097232665353105
IFGorb	embeddings	3	0.008788520820502
vmPFC	transformations	3	-0.0325592573106921
vmPFC	embeddings	3	-0.0062822711890346
dmPFC	transformations	3	0.0041869831562505
dmPFC	embeddings	3	0.0258576095377759
PMC	transformations	3	-0.0184902007202586
PMC	embeddings	3	0.0387491167613458
HG	transformations	3	0.0708926294961741
HG	embeddings	3	0.0133013747110313
V1	transformations	3	-0.0351407535307082
V1	embeddings	3	0.0561798153274927
PostTemp	transformations	4	0.0226067700318909
PostTemp	embeddings	4	0.0209724782081418
AntTemp	transformations	4	0.0427896369852656
AntTemp	embeddings	4	0.0020319319499835
AngG	transformations	4	-0.0068126277263837
AngG	embeddings	4	0.0273820775347509
IFG	transformations	4	-0.02288601044458
IFG	embeddings	4	0.0509381445417293
MFG	transformations	4	-0.0255123716756686
MFG	embeddings	4	0.0124741411903331
IFGorb	transformations	4	0.0326351799312491
IFGorb	embeddings	4	0.0379827422663282
vmPFC	transformations	4	-0.0379730256053572
vmPFC	embeddings	4	0.0009106275244803
dmPFC	transformations	4	-0.0319058188748543
dmPFC	embeddings	4	0.0637111282242613
PMC	transformations	4	-0.0297586336361832
PMC	embeddings	4	0.0317488850748029
HG	transformations	4	0.078861461205496
HG	embeddings	4	0.0027076655280595
V1	transformations	4	0.0504142763520843
V1	embeddings	4	0.0449453293549472
PostTemp	transformations	5	0.0154185538287054
PostTemp	embeddings	5	0.0195869279868167
AntTemp	transformations	5	0.0729180563585348
AntTemp	embeddings	5	0.0105181468050153
AngG	transformations	5	0.00361553636512
AngG	embeddings	5	0.0243628511421534
IFG	transformations	5	-0.0081974985891023
IFG	embeddings	5	0.0061393161687579
MFG	transformations	5	-0.0317546325531151
MFG	embeddings	5	-0.0058627155543027
IFGorb	transformations	5	-0.0511613942741022
IFGorb	embeddings	5	0.0537422769580543
vmPFC	transformations	5	-0.0546634351135004
vmPFC	embeddings	5	-0.0013068210843678
dmPFC	transformations	5	-0.0660165106884456
dmPFC	embeddings	5	0.0684166533517853
PMC	transformations	5	-0.018040374169614
PMC	embeddings	5	0.0284866876597936
HG	transformations	5	0.0536102297436966
HG	embeddings	5	-0.0323360009001336
V1	transformations	5	0.0034346451479215
V1	embeddings	5	0.0433867532729474
PostTemp	transformations	6	0.0114990461121687
PostTemp	embeddings	6	0.0386712349377143
AntTemp	transformations	6	0.0682239723238499
AntTemp	embeddings	6	0.005723038501241
AngG	transformations	6	0.0115073198432035
AngG	embeddings	6	0.0134360468605823
IFG	transformations	6	-0.0314630252493648
IFG	embeddings	6	0.0223868640057605
MFG	transformations	6	0.0055016551989616
MFG	embeddings	6	-0.0137098576327796
IFGorb	transformations	6	-0.0303438851766196
IFGorb	embeddings	6	0.0234079238565867
vmPFC	transformations	6	0.0084194333723225
vmPFC	embeddings	6	-0.0331532660783785
dmPFC	transformations	6	0.0631642745769577
dmPFC	embeddings	6	-0.0077452563906791
PMC	transformations	6	0.0095363104651769
PMC	embeddings	6	0.0092160167878662
HG	transformations	6	0.0286240818175043
HG	embeddings	6	0.0503189684170156
V1	transformations	6	-0.0028961827053216
V1	embeddings	6	0.0411967709046198
PostTemp	transformations	7	0.0081676693213706
PostTemp	embeddings	7	0.0151288862360612
AntTemp	transformations	7	0.0639067980843427
AntTemp	embeddings	7	0.0136717976161588
AngG	transformations	7	-0.0311900559748581
AngG	embeddings	7	0.0272807267705474
IFG	transformations	7	0.0183371636692644
IFG	embeddings	7	-0.0094950807598919
MFG	transformations	7	-0.0247331168291386
MFG	embeddings	7	-0.0099138573888597
IFGorb	transformations	7	-0.0275925913874986
IFGorb	embeddings	7	0.025407369029028
vmPFC	transformations	7	-0.0408393910627802
vmPFC	embeddings	7	-0.013493033249153
dmPFC	transformations	7	-0.0029799709570083
dmPFC	embeddings	7	0.0236450711004468
PMC	transformations	7	-0.0279554491081222
PMC	embeddings	7	0.0236791530537863
HG	transformations	7	0.072521950214799
HG	embeddings	7	0.0423465518178303
V1	transformations	7	0.0106136446913601
V1	embeddings	7	0.0552224643991072
PostTemp	transformations	8	-0.0061276469395272
PostTemp	embeddings	8	0.0428076788408995
AntTemp	transformations	8	0.0075198436933737
AntTemp	embeddings	8	0.0759271790756108
AngG	transformations	8	-0.0573859265690283
AngG	embeddings	8	0.0351227561253612
IFG	transformations	8	-0.0209050160284111
IFG	embeddings	8	0.0010852078297936
MFG	transformations	8	-0.0496475329071096
MFG	embeddings	8	-0.0117534933576258
IFGorb	transformations	8	0.0003045835862342
IFGorb	embeddings	8	0.0056884366344965
vmPFC	transformations	8	-0.0263617518827239
vmPFC	embeddings	8	0.0011474430402105
dmPFC	transformations	8	-0.0015987822139924
dmPFC	embeddings	8	0.0036691819425454
PMC	transformations	8	-0.0095467040933746
PMC	embeddings	8	0.0199981979238449
HG	transformations	8	0.0666579727534785
HG	embeddings	8	-0.0058306726581925
V1	transformations	8	0.0146846991214272
V1	embeddings	8	0.067645781754098
PostTemp	transformations	9	0.0089700842759001
PostTemp	embeddings	9	0.0409601543191025
AntTemp	transformations	9	0.0158425325862449
AntTemp	embeddings	9	0.049546311405579
AngG	transformations	9	0.0290837536410693
AngG	embeddings	9	-0.0127738311751035
IFG	transformations	9	0.0347969430234057
IFG	embeddings	9	-8.69721586696583e-05
MFG	transformations	9	-0.0399272187843114
MFG	embeddings	9	0.0054224033488308
IFGorb	transformations	9	-0.0088201402518749
IFGorb	embeddings	9	0.0696447944710479
vmPFC	transformations	9	-0.0055942639967666
vmPFC	embeddings	9	-0.0255994093894278
dmPFC	transformations	9	0.0070302071259978
dmPFC	embeddings	9	-0.006758570088591
PMC	transformations	9	-0.0079515903658653
PMC	embeddings	9	0.0135826207297043
HG	transformations	9	0.0245517499693504
HG	embeddings	9	0.0285207288797712
V1	transformations	9	-0.079331200127778
V1	embeddings	9	0.0901706015053912
PostTemp	transformations	10	0.0241976287421556
PostTemp	embeddings	10	0.0390622187541039
AntTemp	transformations	10	0.0928296868575686
AntTemp	embeddings	10	0.0360389651125183
AngG	transformations	10	0.0115282798770041
AngG	embeddings	10	-0.0191543120021622
IFG	transformations	10	-0.0118819377762476
IFG	embeddings	10	0.0175340832439644
MFG	transformations	10	0.0009760910392217
MFG	embeddings	10	-0.0342480059501471
IFGorb	transformations	10	-3.6258151792941305e-05
IFGorb	embeddings	10	0.0623567554536493
vmPFC	transformations	10	0.0135501203692994
vmPFC	embeddings	10	-0.0330543199811241
dmPFC	transformations	10	0.03677272239422
dmPFC	embeddings	10	-0.0093645079220881
PMC	transformations	10	-0.0134623265046992
PMC	embeddings	10	0.0136891089391924
HG	transformations	10	-0.0090660578682369
HG	embeddings	10	0.0691749223931045
V1	transformations	10	0.013838954230398
V1	embeddings	10	-0.0052043955840362
PostTemp	transformations	11	0.001149157359334
PostTemp	embeddings	11	0.0658850169277591
AntTemp	transformations	11	0.0362557284781833
AntTemp	embeddings	11	0.0967690100016511
AngG	transformations	11	0.0212596308171351
AngG	embeddings	11	-0.0046174997667572
IFG	transformations	11	-0.0312056686881956
IFG	embeddings	11	0.0145819342754709
MFG	transformations	11	-0.0103612766681084
MFG	embeddings	11	0.0108882138627887
IFGorb	transformations	11	0.0269826178771627
IFGorb	embeddings	11	0.0258642957912076
vmPFC	transformations	11	0.0154813928595786
vmPFC	embeddings	11	-0.0411107675240085
dmPFC	transformations	11	0.0398646840299667
dmPFC	embeddings	11	-0.0049769353217068
PMC	transformations	11	-0.0058607273055004
PMC	embeddings	11	0.0112427632537021
HG	transformations	11	-0.0092992855987312
HG	embeddings	11	0.0527163700823515
V1	transformations	11	0.0099649019862366
V1	embeddings	11	-0.0259583025453368
PostTemp	transformations	12	-0.0142043569559504
PostTemp	embeddings	12	0.0772947586597561
AntTemp	transformations	12	-0.0181809741877363
AntTemp	embeddings	12	0.1112147609404279
AngG	transformations	12	-0.0436464195623247
AngG	embeddings	12	0.0179720124978749
IFG	transformations	12	0.0202284900824709
IFG	embeddings	12	-0.031529240999511
MFG	transformations	12	-0.056595206624972
MFG	embeddings	12	0.0111175551536322
IFGorb	transformations	12	0.0067861368238894
IFGorb	embeddings	12	0.0136337179861615
vmPFC	transformations	12	-0.0127128907736712
vmPFC	embeddings	12	-0.0097829136541582
dmPFC	transformations	12	0.0045532350415802
dmPFC	embeddings	12	0.0170741342065037
PMC	transformations	12	-0.005231744481322
PMC	embeddings	12	0.0009550713491779
HG	transformations	12	-0.0089253895861031
HG	embeddings	12	0.0427403882854984
V1	transformations	12	-0.0166618124481381
V1	embeddings	12	-0.007432158863702
PostTemp	transformations	1	0.0424980584571919
PostTemp	embeddings	1	0.0354193145551746
AntTemp	transformations	1	0.0477794126041408
AntTemp	embeddings	1	0.0823748857195243
AngG	transformations	1	-0.0268219991137843
AngG	embeddings	1	0.0206072430813312
IFG	transformations	1	-0.0448428116301653
IFG	embeddings	1	0.0132345106094155
MFG	transformations	1	0.0525322384694116
MFG	embeddings	1	0.0804419309143201
IFGorb	transformations	1	-0.0331492997958658
IFGorb	embeddings	1	-0.0260430490905019
vmPFC	transformations	1	0.0395027575812299
vmPFC	embeddings	1	-0.0154963091849331
dmPFC	transformations	1	-0.0195783740350648
dmPFC	embeddings	1	0.0070107724764283
PMC	transformations	1	0.0020878749381697
PMC	embeddings	1	-0.0056824934569446
HG	transformations	1	0.0674915610396268
HG	embeddings	1	-0.0046427371895806
V1	transformations	1	-0.0208139391163486
V1	embeddings	1	0.0223374222545498
PostTemp	transformations	2	0.0584967036354747
PostTemp	embeddings	2	0.0325971238967824
AntTemp	transformations	2	0.0772493539618871
AntTemp	embeddings	2	0.0304026114541288
AngG	transformations	2	-0.0213520057733252
AngG	embeddings	2	-0.0046669373085388
IFG	transformations	2	-0.0737725386888385
IFG	embeddings	2	0.0235673302772841
MFG	transformations	2	-0.0119640646693767
MFG	embeddings	2	0.0661620463798437
IFGorb	transformations	2	0.0086689834365235
IFGorb	embeddings	2	-0.0497524368564336
vmPFC	transformations	2	0.0151729604313673
vmPFC	embeddings	2	-0.0048693960588394
dmPFC	transformations	2	-0.0237041980671483
dmPFC	embeddings	2	0.0092450724197051
PMC	transformations	2	0.0231149274004574
PMC	embeddings	2	-0.0209152613114059
HG	transformations	2	0.1256307076893813
HG	embeddings	2	0.0182108469268154
V1	transformations	2	-0.0802006530994209
V1	embeddings	2	0.0174183915118208
PostTemp	transformations	3	0.0284923133977785
PostTemp	embeddings	3	0.01775871957414
AntTemp	transformations	3	0.0439483146592961
AntTemp	embeddings	3	0.0572119937004442
AngG	transformations	3	-0.0256938862260624
AngG	embeddings	3	-0.0174750923845129
IFG	transformations	3	0.0018299377950983
IFG	embeddings	3	-0.0395973001171006
MFG	transformations	3	0.0012766754969423
MFG	embeddings	3	0.0330667081955985
IFGorb	transformations	3	-0.0221043518957545
IFGorb	embeddings	3	-0.0748335766588155
vmPFC	transformations	3	0.0037891158055447
vmPFC	embeddings	3	-0.0080572342738603
dmPFC	transformations	3	0.0179015940880427
dmPFC	embeddings	3	-0.0236717345802358
PMC	transformations	3	-0.0087062793830327
PMC	embeddings	3	-0.0146250283376566
HG	transformations	3	0.0852635011699862
HG	embeddings	3	0.0384347340626654
V1	transformations	3	-0.0246589437699509
V1	embeddings	3	-0.0194037022134139
PostTemp	transformations	4	0.0228937200944494
PostTemp	embeddings	4	0.0276880369513015
AntTemp	transformations	4	0.0028132983949848
AntTemp	embeddings	4	0.0704386512377659
AngG	transformations	4	0.0039516903500028
AngG	embeddings	4	-0.0296694344186491
IFG	transformations	4	-0.0351186422924563
IFG	embeddings	4	-0.0158869631621664
MFG	transformations	4	-0.0198517865655344
MFG	embeddings	4	0.044759094961803
IFGorb	transformations	4	-0.0195700225689149
IFGorb	embeddings	4	-0.0464068760704476
vmPFC	transformations	4	0.0340346744435091
vmPFC	embeddings	4	-0.0145450726682953
dmPFC	transformations	4	-0.0038580690184611
dmPFC	embeddings	4	0.0010154637637124
PMC	transformations	4	0.007653323886835
PMC	embeddings	4	-0.0193060249344376
HG	transformations	4	0.1054979229817956
HG	embeddings	4	0.0369523741878667
V1	transformations	4	0.0301746308496839
V1	embeddings	4	-0.0749379914207642
PostTemp	transformations	5	-0.0259464964054909
PostTemp	embeddings	5	0.0503524074216948
AntTemp	transformations	5	-0.0083155825331159
AntTemp	embeddings	5	0.0687674060254738
AngG	transformations	5	-0.0839095974978731
AngG	embeddings	5	-0.0041084855828775
IFG	transformations	5	-0.0468739810447173
IFG	embeddings	5	-0.0158417223889069
MFG	transformations	5	-0.0409528622896949
MFG	embeddings	5	0.0194979540044748
IFGorb	transformations	5	0.0145271917108345
IFGorb	embeddings	5	-0.0720394114851821
vmPFC	transformations	5	0.0165931737656519
vmPFC	embeddings	5	-0.0036538489899901
dmPFC	transformations	5	0.0116210791559368
dmPFC	embeddings	5	-0.011662704668245
PMC	transformations	5	0.0031256614251201
PMC	embeddings	5	-0.0159216683626995
HG	transformations	5	0.0785208921513125
HG	embeddings	5	0.0583618598720823
V1	transformations	5	-0.0128608859046076
V1	embeddings	5	-0.034926204264084
PostTemp	transformations	6	-0.0246548090961596
PostTemp	embeddings	6	0.0322152536868344
AntTemp	transformations	6	-0.0403916917661094
AntTemp	embeddings	6	0.072015920365252
AngG	transformations	6	-0.0322472432535353
AngG	embeddings	6	-0.0482374820778898
IFG	transformations	6	-0.047498722551141
IFG	embeddings	6	-0.0374586251877759
MFG	transformations	6	-0.0657380022247816
MFG	embeddings	6	0.0740112158182546
IFGorb	transformations	6	-0.0417900952885558
IFGorb	embeddings	6	-0.0217644161979814
vmPFC	transformations	6	0.0307427886929422
vmPFC	embeddings	6	0.0029235567948105
dmPFC	transformations	6	-0.0534109817281255
dmPFC	embeddings	6	0.0127618186722166
PMC	transformations	6	-0.0041395754103371
PMC	embeddings	6	-0.0015772771758706
HG	transformations	6	0.0685587560905919
HG	embeddings	6	0.0975877359003782
V1	transformations	6	0.0459415884889201
V1	embeddings	6	-0.0661553778625407
PostTemp	transformations	7	-0.0055034951846526
PostTemp	embeddings	7	0.0130787081065806
AntTemp	transformations	7	0.0052169737033143
AntTemp	embeddings	7	0.0445417407411832
AngG	transformations	7	0.0196389175045732
AngG	embeddings	7	-0.0355674527309477
IFG	transformations	7	-0.0549035570063979
IFG	embeddings	7	0.0043517096255482
MFG	transformations	7	-0.062915719834095
MFG	embeddings	7	0.0134542985438351
IFGorb	transformations	7	0.0003168326898397
IFGorb	embeddings	7	-0.0197595562435938
vmPFC	transformations	7	-0.0067176730612583
vmPFC	embeddings	7	0.0180535904557727
dmPFC	transformations	7	-0.0230477269942146
dmPFC	embeddings	7	0.0138439040976123
PMC	transformations	7	-0.0234572848190573
PMC	embeddings	7	8.981940809995338e-05
HG	transformations	7	-0.0121986423840302
HG	embeddings	7	0.1108553860353737
V1	transformations	7	-0.0292009278486257
V1	embeddings	7	-0.0121823648698798
PostTemp	transformations	8	-0.0165862917083719
PostTemp	embeddings	8	0.0151828424012625
AntTemp	transformations	8	-0.0296521893126399
AntTemp	embeddings	8	0.0326755630867154
AngG	transformations	8	-0.0485900502439871
AngG	embeddings	8	-0.0248576275886521
IFG	transformations	8	-0.0516873802451203
IFG	embeddings	8	-0.0342862519450659
MFG	transformations	8	0.0052574780995309
MFG	embeddings	8	-0.0188192944841551
IFGorb	transformations	8	0.0076314276405635
IFGorb	embeddings	8	-0.0574947032253091
vmPFC	transformations	8	0.005550380535243
vmPFC	embeddings	8	0.0231419493420078
dmPFC	transformations	8	-0.0224628163250057
dmPFC	embeddings	8	-0.0074507946653691
PMC	transformations	8	-0.0182281074494375
PMC	embeddings	8	-0.010061932262633
HG	transformations	8	0.0184345490806641
HG	embeddings	8	0.1019107846363018
V1	transformations	8	-0.0066281383182266
V1	embeddings	8	-0.0453079944371486
PostTemp	transformations	9	0.0014400212809027
PostTemp	embeddings	9	0.0215865702745445
AntTemp	transformations	9	0.0053226526309491
AntTemp	embeddings	9	0.0094204866598365
AngG	transformations	9	-0.0068113794244788
AngG	embeddings	9	-0.0378525523911477
IFG	transformations	9	0.0046402805363998
IFG	embeddings	9	-0.019634206056984
MFG	transformations	9	-0.0289737060982047
MFG	embeddings	9	0.0400588838711892
IFGorb	transformations	9	0.0018698286546006
IFGorb	embeddings	9	0.0269776810534011
vmPFC	transformations	9	0.0300038534966026
vmPFC	embeddings	9	0.0053972633902556
dmPFC	transformations	9	0.0195233639606529
dmPFC	embeddings	9	-0.0199610845428432
PMC	transformations	9	-0.0042770611445638
PMC	embeddings	9	-0.0028532301704141
HG	transformations	9	0.0581578653209
HG	embeddings	9	0.0877251537773409
V1	transformations	9	0.0433837693372503
V1	embeddings	9	-0.0729203968522072
PostTemp	transformations	10	0.0084906313968791
PostTemp	embeddings	10	0.0052350521822677
AntTemp	transformations	10	-0.0010936644214896
AntTemp	embeddings	10	0.0342176910777239
AngG	transformations	10	-0.0293577547686784
AngG	embeddings	10	-0.02876238149277
IFG	transformations	10	-0.0203898083676496
IFG	embeddings	10	-0.0175904859597602
MFG	transformations	10	-0.0094176152732589
MFG	embeddings	10	0.0149627847657904
IFGorb	transformations	10	-0.0006664716863067
IFGorb	embeddings	10	0.0046612312541595
vmPFC	transformations	10	-0.0101145047716802
vmPFC	embeddings	10	0.0235234068238846
dmPFC	transformations	10	-0.0383037843913614
dmPFC	embeddings	10	-0.0051383992641619
PMC	transformations	10	-0.0228484112057522
PMC	embeddings	10	0.0034720912869663
HG	transformations	10	0.001393077572301
HG	embeddings	10	0.0912131260713577
V1	transformations	10	-0.0098316862905814
V1	embeddings	10	-0.0355553242855445
PostTemp	transformations	11	0.0126210901316097
PostTemp	embeddings	11	0.0241026049339864
AntTemp	transformations	11	0.0266160116070303
AntTemp	embeddings	11	0.0097352854860563
AngG	transformations	11	-0.0246822288315855
AngG	embeddings	11	-0.0100255496339669
IFG	transformations	11	-0.006830808571317
IFG	embeddings	11	-0.0106348671031779
MFG	transformations	11	0.0066891290845761
MFG	embeddings	11	0.0219321071626281
IFGorb	transformations	11	-0.0214119339604882
IFGorb	embeddings	11	-0.022917657372551
vmPFC	transformations	11	0.0366155683284005
vmPFC	embeddings	11	0.011682624067644
dmPFC	transformations	11	0.0083458246893199
dmPFC	embeddings	11	-0.0318796823804023
PMC	transformations	11	-0.0100402139828889
PMC	embeddings	11	-0.0014683052448727
HG	transformations	11	0.0389622455728835
HG	embeddings	11	0.0570017821475528
V1	transformations	11	-0.0161978284916495
V1	embeddings	11	-0.0245016325636292
PostTemp	transformations	12	0.0223205566517208
PostTemp	embeddings	12	0.0310957367636421
AntTemp	transformations	12	0.0615639541284124
AntTemp	embeddings	12	0.0186772337940631
AngG	transformations	12	0.034274949851175
AngG	embeddings	12	-0.0625563004332541
IFG	transformations	12	-0.0127602257602882
IFG	embeddings	12	-0.0149673520925278
MFG	transformations	12	-0.0155708514383728
MFG	embeddings	12	0.0600178340657106
IFGorb	transformations	12	-0.0114090786037271
IFGorb	embeddings	12	0.0291295740365326
vmPFC	transformations	12	0.0176679664555256
vmPFC	embeddings	12	0.0234360257107556
dmPFC	transformations	12	0.001453535523851
dmPFC	embeddings	12	-0.0170014132741077
PMC	transformations	12	-0.0069820796572316
PMC	embeddings	12	-0.0077213804649739
HG	transformations	12	0.0730899630682172
HG	embeddings	12	0.0540393058284724
V1	transformations	12	-0.0574217077463944
V1	embeddings	12	-0.0105576655100681
PostTemp	transformations	1	0.0132027067706229
PostTemp	embeddings	1	-0.0173589215708046
AntTemp	transformations	1	-0.0326406975576971
AntTemp	embeddings	1	-0.0355437524737752
AngG	transformations	1	0.0879404508127867
AngG	embeddings	1	-0.0455820654920475
IFG	transformations	1	0.0113129086211347
IFG	embeddings	1	0.005629839603039
MFG	transformations	1	0.0402044116726603
MFG	embeddings	1	0.0208467059161326
IFGorb	transformations	1	0.0521394258070983
IFGorb	embeddings	1	0.0272541005605962
vmPFC	transformations	1	0.0077780249674946
vmPFC	embeddings	1	-0.0397529792804562
dmPFC	transformations	1	-0.0328845243194109
dmPFC	embeddings	1	0.0012001224029579
PMC	transformations	1	0.0151410104200125
PMC	embeddings	1	-0.038423442988169
HG	transformations	1	0.082481906416792
HG	embeddings	1	0.0325943008618907
V1	transformations	1	-0.0560206787328914
V1	embeddings	1	0.0367295893658252
PostTemp	transformations	2	0.0171691201212781
PostTemp	embeddings	2	-0.008368761534605
AntTemp	transformations	2	-0.0186904481396156
AntTemp	embeddings	2	-0.080678831082795
AngG	transformations	2	0.0449019716425965
AngG	embeddings	2	-0.0251033993446706
IFG	transformations	2	0.0187671419953257
IFG	embeddings	2	0.0146278472338861
MFG	transformations	2	0.0096039642346718
MFG	embeddings	2	0.0302259067826731
IFGorb	transformations	2	0.0265530923784074
IFGorb	embeddings	2	0.0290161158610334
vmPFC	transformations	2	0.0154263914010229
vmPFC	embeddings	2	-0.0251728411181205
dmPFC	transformations	2	0.0171847514722891
dmPFC	embeddings	2	-0.0188955547704457
PMC	transformations	2	-0.0098194991554195
PMC	embeddings	2	-0.0221879334779239
HG	transformations	2	0.05733029247396
HG	embeddings	2	0.0759006461991765
V1	transformations	2	-0.0286030313401232
V1	embeddings	2	0.0327191589879007
PostTemp	transformations	3	0.0129214471446577
PostTemp	embeddings	3	0.0028031768399001
AntTemp	transformations	3	0.0138915525800368
AntTemp	embeddings	3	-0.0758516794953069
AngG	transformations	3	0.0306251755295551
AngG	embeddings	3	-0.0370121432787981
IFG	transformations	3	0.0445141461223966
IFG	embeddings	3	0.0295735538536826
MFG	transformations	3	0.0458652647898017
MFG	embeddings	3	0.0287476355219236
IFGorb	transformations	3	0.0502322788923987
IFGorb	embeddings	3	0.0368683687036417
vmPFC	transformations	3	0.0058802263538525
vmPFC	embeddings	3	-0.0341209865945583
dmPFC	transformations	3	0.0002102847494798
dmPFC	embeddings	3	0.0084167124471677
PMC	transformations	3	0.0059924557875795
PMC	embeddings	3	-0.0167683084585567
HG	transformations	3	0.0956361005995019
HG	embeddings	3	0.079894705264044
V1	transformations	3	-0.0007772570112783
V1	embeddings	3	0.0335310491276678
PostTemp	transformations	4	0.0188152198571516
PostTemp	embeddings	4	0.0097280231907935
AntTemp	transformations	4	-0.0849939316753684
AntTemp	embeddings	4	-0.0060998936587536
AngG	transformations	4	0.0024494202190472
AngG	embeddings	4	-0.0170734184241836
IFG	transformations	4	0.0647308342252569
IFG	embeddings	4	0.0149143927145893
MFG	transformations	4	0.0327012972706023
MFG	embeddings	4	0.010498191591146
IFGorb	transformations	4	0.0555020521329143
IFGorb	embeddings	4	0.0289317600254984
vmPFC	transformations	4	-0.0091255290084157
vmPFC	embeddings	4	-0.0293910309373329
dmPFC	transformations	4	0.0112335275174354
dmPFC	embeddings	4	-0.0076760364675058
PMC	transformations	4	0.0042225168679969
PMC	embeddings	4	-0.0129994827787148
HG	transformations	4	0.0278049005209408
HG	embeddings	4	0.0799091800475725
V1	transformations	4	0.0080580441792184
V1	embeddings	4	0.0297220810184078
PostTemp	transformations	5	0.0320793063784033
PostTemp	embeddings	5	0.0239934681745406
AntTemp	transformations	5	0.0070702241606995
AntTemp	embeddings	5	-0.0475981302185191
AngG	transformations	5	0.0285037204815038
AngG	embeddings	5	-0.0157390337492122
IFG	transformations	5	0.0652065075121389
IFG	embeddings	5	0.0225433278919005
MFG	transformations	5	0.0333563476318194
MFG	embeddings	5	0.0263463544653362
IFGorb	transformations	5	0.0200019781998048
IFGorb	embeddings	5	0.0262945349972418
vmPFC	transformations	5	0.0407897362500445
vmPFC	embeddings	5	-0.0376756766130787
dmPFC	transformations	5	0.0261212640572899
dmPFC	embeddings	5	-0.0019859093007278
PMC	transformations	5	0.0187803987304251
PMC	embeddings	5	-0.0269081585774556
HG	transformations	5	0.0958319629851412
HG	embeddings	5	0.0708016846799531
V1	transformations	5	-0.0133313042218501
V1	embeddings	5	0.045141838533726
PostTemp	transformations	6	0.0300602867455945
PostTemp	embeddings	6	0.0266228170650052
AntTemp	transformations	6	0.0323178948544247
AntTemp	embeddings	6	-0.0634457306439253
AngG	transformations	6	0.0254017606137544
AngG	embeddings	6	-0.0043562399356283
IFG	transformations	6	0.0658266931438057
IFG	embeddings	6	0.0272778383903677
MFG	transformations	6	-0.0016820335595176
MFG	embeddings	6	0.0256681091171817
IFGorb	transformations	6	-0.0109558667448097
IFGorb	embeddings	6	0.0648372097841318
vmPFC	transformations	6	0.0393758011411442
vmPFC	embeddings	6	-0.0331521501503918
dmPFC	transformations	6	0.0373401894442659
dmPFC	embeddings	6	-0.0044950808094725
PMC	transformations	6	0.0184495145342877
PMC	embeddings	6	-0.0259599542055448
HG	transformations	6	0.0988444271420306
HG	embeddings	6	0.0321591084799447
V1	transformations	6	-0.0101663663080003
V1	embeddings	6	0.0170080849958818
PostTemp	transformations	7	0.0225771848787466
PostTemp	embeddings	7	0.0153278930946677
AntTemp	transformations	7	0.00380708682774
AntTemp	embeddings	7	-0.0521546154569923
AngG	transformations	7	0.0264111802127518
AngG	embeddings	7	-0.0154891259464342
IFG	transformations	7	-0.0405168196822747
IFG	embeddings	7	0.0802981740075593
MFG	transformations	7	0.0456922493824177
MFG	embeddings	7	-0.0146942014131239
IFGorb	transformations	7	0.0433302164230819
IFGorb	embeddings	7	-0.0274028977186937
vmPFC	transformations	7	0.0157812041879997
vmPFC	embeddings	7	-0.0048438775230695
dmPFC	transformations	7	0.0494899759556963
dmPFC	embeddings	7	0.0028389013746963
PMC	transformations	7	0.0305003848972868
PMC	embeddings	7	-0.0236519182353918
HG	transformations	7	0.0687572369319174
[truncated: 10,145 more rows]
