# Supplementary material for: Shared functional specialization in transformer-based language models and the human brain
Source: Nat Commun. 2024 Jun 29;15:5523. doi: 10.1038/s41467-024-49173-5 (PMC11217339; doi:10.1038/s41467-024-49173-5)
Supplement: Supplementary file 4 — Source Data [file 41467_2024_49173_MOESM4_ESM.zip › data_natcommun/fig3c.csv]

features	layer specificity
embeddings	3.8053039088313714
embeddings	5.722369389220635
embeddings	4.690701693494165
embeddings	4.318253549152261
embeddings	6.779071177805959
embeddings	12.11209590949184
embeddings	5.973087289424673
embeddings	7.981391054503207
embeddings	6.223277241544533
embeddings	5.07120224850753
embeddings	7.347608241790485
embeddings	6.563185831433511
embeddings	9.010940256502279
embeddings	6.249901923399493
embeddings	6.610939448335237
embeddings	11.224312453959799
embeddings	4.745446240085198
embeddings	7.047265433007626
embeddings	6.471157488709856
embeddings	10.518316498572851
embeddings	6.247844012300652
embeddings	7.983792767468437
embeddings	6.035123915616548
embeddings	8.45451581972269
embeddings	8.720023632082484
embeddings	9.580006758495344
embeddings	8.872950870138878
embeddings	6.794493512678597
embeddings	5.66181255778277
embeddings	6.719565963766189
embeddings	6.329883850451038
embeddings	6.977729525446827
embeddings	7.63220584105086
embeddings	6.479630400904373
embeddings	6.254686440174559
embeddings	6.969481210298006
embeddings	6.824428817960673
embeddings	6.46657915739663
embeddings	6.89976278243235
embeddings	10.387408488745505
embeddings	7.088770106198922
embeddings	8.399282864423178
embeddings	6.9657045960785435
embeddings	8.437374735048897
embeddings	13.33132049206162
embeddings	8.152633695545001
embeddings	7.879153214311385
embeddings	9.850689259313631
embeddings	9.346663414581869
embeddings	6.6261329109262075
embeddings	10.980434545970356
embeddings	5.890540671285137
embeddings	6.798769109934827
embeddings	13.136190140756398
embeddings	6.74321222354561
embeddings	6.798767101893682
embeddings	7.648897062906137
embeddings	5.196355094789539
embeddings	16.162403479906562
embeddings	7.7185116999299135
embeddings	7.206429140464322
embeddings	6.71172462980064
embeddings	5.297027949817225
embeddings	6.8310790982785
embeddings	7.159170967534558
embeddings	8.927151617400497
embeddings	7.960240630031678
embeddings	9.501140273778573
embeddings	7.522795210255367
embeddings	8.776042649191048
embeddings	6.390459257433655
embeddings	8.730555837671256
embeddings	7.948953465449088
embeddings	8.037757033662716
embeddings	5.023432349629371
embeddings	9.286884919184391
embeddings	8.245183061823102
embeddings	8.736860254252136
embeddings	8.890154291213664
embeddings	5.800491761975375
embeddings	6.693560999686452
embeddings	4.929663376966012
embeddings	7.304934832289155
embeddings	7.615675734328112
embeddings	5.745732151844984
embeddings	5.192916384114843
embeddings	5.377697540660862
embeddings	8.42181005608371
embeddings	7.859905126516889
embeddings	6.99269026161237
embeddings	8.508716314457656
embeddings	7.479157472844661
embeddings	7.468847576728025
embeddings	7.352264543122314
embeddings	6.083602814268086
embeddings	6.340945172902662
embeddings	8.090808531136961
embeddings	6.944727397595825
embeddings	5.988153908485478
embeddings	4.842542629846402
embeddings	6.595017956427402
embeddings	4.858359592843834
embeddings	7.871608700353668
embeddings	9.651136342283326
embeddings	4.2322120167531185
embeddings	8.983950601855838
embeddings	5.322668679231289
embeddings	9.753066137779612
embeddings	5.365306256485694
embeddings	5.214892041825854
embeddings	6.312595730377661
embeddings	7.812228384363872
embeddings	8.643783646084852
embeddings	7.389914033426499
embeddings	6.359856802770243
embeddings	4.408385722155604
embeddings	6.67395075003261
embeddings	11.489052657555003
embeddings	9.738536685588885
embeddings	8.302282995105799
embeddings	8.41358929225442
embeddings	8.951939901884883
embeddings	5.596123225800924
embeddings	6.152284366254509
embeddings	5.128474946629621
embeddings	8.936895222962077
embeddings	4.703089437600934
embeddings	6.787662460489782
embeddings	6.796498239072026
embeddings	7.7427028600341945
embeddings	13.776046956615012
embeddings	8.5370836757589
embeddings	6.277615032019319
embeddings	7.656297231282354
embeddings	5.889197927165439
embeddings	9.164011052473759
embeddings	5.043961057273601
embeddings	10.766894676315886
embeddings	4.772842636231371
embeddings	4.681648741177875
embeddings	4.287564377806148
embeddings	5.657715956072017
embeddings	8.631698077072375
embeddings	7.906765283908344
embeddings	6.556557893435122
embeddings	6.857273857581191
embeddings	8.581909475438666
embeddings	7.56758379038018
embeddings	4.931013686589421
embeddings	6.836270465888961
embeddings	13.322861716860983
embeddings	8.737666283084197
embeddings	8.273783567186246
embeddings	8.17764883068264
embeddings	12.265334883175854
embeddings	11.920179046705098
embeddings	10.284564310920773
embeddings	5.216429102180979
embeddings	7.30987386357151
embeddings	5.434702887301334
embeddings	10.358105680589626
embeddings	8.897540962515446
embeddings	6.311119501047497
embeddings	10.506350898965874
embeddings	9.230083764975697
embeddings	8.301582151461654
embeddings	9.493919393258844
embeddings	9.94218181478569
embeddings	11.25040363761284
embeddings	6.666530379297067
embeddings	5.050321024116867
embeddings	8.075208887890945
embeddings	7.547263210485816
embeddings	8.528713161896684
embeddings	9.28117463049148
embeddings	4.174230468079515
embeddings	6.268856549956232
embeddings	6.3825941699922
embeddings	6.182100353545032
embeddings	8.087229324601191
embeddings	6.186840576873546
embeddings	5.548090449417197
embeddings	6.882291037008377
embeddings	9.746245750965375
embeddings	7.028075149212738
embeddings	8.979325091250752
embeddings	7.69181083089124
embeddings	11.775849726326873
embeddings	9.712003994946839
embeddings	7.8267223614664445
embeddings	6.470525030826636
embeddings	11.058296113819855
embeddings	6.621779996607033
embeddings	7.825754318165774
transformations	14.30155418871955
transformations	13.101514442654892
transformations	12.026153361304036
transformations	10.519892843831704
transformations	13.304180163792385
transformations	14.258384522674751
transformations	11.88657979080324
transformations	16.13039149530232
transformations	14.919367160629355
transformations	13.613457722583648
transformations	13.542520029033565
transformations	14.79777621753933
transformations	13.759112895823058
transformations	21.789785182391146
transformations	13.436582759687287
transformations	18.003807755301622
transformations	20.760816343901602
transformations	16.802269637519803
transformations	9.601806663363837
transformations	20.783701663775037
transformations	17.478993438368434
transformations	16.185061026638518
transformations	9.851491677050907
transformations	12.53954241842465
transformations	14.42863817462115
transformations	23.044154917818922
transformations	12.927648013512428
transformations	13.78323153798309
transformations	10.230486201127535
transformations	15.51161808244713
transformations	7.27481550477935
transformations	15.07221804985177
transformations	16.64397987661868
transformations	8.677104911040134
transformations	10.962437934103006
transformations	19.695104369536974
transformations	10.712106851251242
transformations	10.087133174084268
transformations	20.140309517041022
transformations	13.440605378563191
transformations	11.305536652461793
transformations	15.437204496271562
transformations	13.013922010058142
transformations	16.80111265443415
transformations	17.773863703617643
transformations	9.002889969430788
transformations	9.321247649886006
transformations	17.525558596307466
transformations	13.852101867713614
transformations	13.0345956228141
transformations	15.315167182169679
transformations	14.334598935447858
transformations	13.69147090430924
transformations	21.393962875457024
transformations	18.928994444928787
transformations	12.849743723302133
transformations	10.575206148752919
transformations	9.294591371980129
transformations	16.87618783773348
transformations	13.387689305955227
transformations	9.509719149293309
transformations	12.03607706730338
transformations	11.092745344037194
transformations	19.75025311125071
transformations	11.875994261428515
transformations	17.1924888154029
transformations	13.798191044945655
transformations	21.916195138945945
transformations	13.362109417686996
transformations	14.073367854211824
transformations	11.621379965393098
transformations	16.452265884018374
transformations	16.284002432740618
transformations	10.547383805981502
transformations	17.93712355153744
transformations	13.124044548850343
transformations	16.013347532826156
transformations	18.82808797670588
transformations	19.37442913168791
transformations	13.567979269229484
transformations	14.114224315039658
transformations	13.423492904409802
transformations	17.703778420369208
transformations	14.130540556326059
transformations	14.031962793926661
transformations	16.40171314104093
transformations	12.206469629581667
transformations	10.94202663872643
transformations	10.2002533053847
transformations	12.399201903178712
transformations	13.529860070860776
transformations	11.76550533782241
transformations	11.099677905757407
transformations	12.381523101415546
transformations	9.822460719828165
transformations	12.767934217163956
transformations	7.8351103436863
transformations	11.939346410184745
transformations	13.142316689825332
transformations	12.531384419100405
transformations	10.820938545304186
transformations	16.614590726287314
transformations	25.991695472705107
transformations	12.236279163307275
transformations	11.619444211611913
transformations	12.636534765193812
transformations	9.157965497292055
transformations	12.14926529100869
transformations	12.50502083892256
transformations	17.809455112800737
transformations	15.621337052837154
transformations	20.56455535920649
transformations	15.39423635923893
transformations	9.432349568775317
transformations	13.472611609929046
transformations	10.499326509670052
transformations	14.89430131125754
transformations	16.65794047130596
transformations	15.599290413695755
transformations	10.406695571262146
transformations	16.469408707249972
transformations	17.108767054185588
transformations	13.846480965808015
transformations	15.337066514886018
transformations	11.387041685405087
transformations	21.51818431842553
transformations	9.35150288194596
transformations	20.7528506292516
transformations	16.752809024862675
transformations	16.479898958413294
transformations	15.509025940320127
transformations	18.816392865118818
transformations	11.484384670058278
transformations	15.418142483259018
transformations	12.760666534778483
transformations	21.568919056237185
transformations	13.287910804120541
transformations	16.28428650197793
transformations	15.38615467710408
transformations	12.687001502763463
transformations	18.514367319888326
transformations	14.636944798468688
transformations	11.317478350645645
transformations	14.425679088766609
transformations	19.72218441806466
transformations	13.715490867074058
transformations	19.56807103987746
transformations	11.251252968764476
transformations	12.363945371728589
transformations	10.610587293083862
transformations	12.881180510453202
transformations	13.905640784009995
transformations	23.941425204793735
transformations	22.062450641273468
transformations	15.888946666256446
transformations	21.71326601638686
transformations	14.036998024833107
transformations	10.462826292250258
transformations	17.026662570835814
transformations	10.484263514334996
transformations	12.095669247713001
transformations	17.338880594374082
transformations	17.48180694676751
transformations	17.149134325251786
transformations	13.78633576871336
transformations	17.504433885143044
transformations	14.37315386669095
transformations	13.35870146340273
transformations	12.319999196595955
transformations	15.85083034399147
transformations	15.824038585570824
transformations	15.147681334367904
transformations	14.782750173604903
transformations	14.258144467950212
transformations	12.820172655666802
transformations	12.793417241168347
transformations	8.702614742167935
transformations	12.685501285179049
transformations	13.24637251185612
transformations	13.526752360777428
transformations	9.782407048950557
transformations	13.60990660456937
transformations	14.240934463321217
transformations	10.267661171560048
transformations	9.44159483910495
transformations	12.623986399691592
transformations	14.180773257312778
transformations	16.422260296309744
transformations	11.740540708440415
transformations	10.318224775278358
transformations	12.988486601669047
transformations	16.387811509205438
transformations	11.09077346771189
transformations	14.909994386436063
