# Supplementary material for: Shared functional specialization in transformer-based language models and the human brain
Source: Nat Commun. 2024 Jun 29;15:5523. doi: 10.1038/s41467-024-49173-5 (PMC11217339; doi:10.1038/s41467-024-49173-5)
Supplement: Supplementary file 4 — Source Data [file 41467_2024_49173_MOESM4_ESM.zip › data_natcommun/fig5a.csv]

pair	dependency prediction	brain prediction
nsubj | MFG	0.5834758122681356	1.717236736383278
nsubj | MFG	0.5915866111401089	8.596054441636683
nsubj | MFG	0.7479732625294959	8.129997138183962
nsubj | MFG	0.7346143529564879	8.43563804036046
nsubj | MFG	0.6520768311590848	2.171053771843709
nsubj | MFG	0.6217576849439026	1.1711539545265128
nsubj | MFG	0.6427694640484398	5.350767619647497
nsubj | MFG	0.695100836837356	2.740797683337968
nsubj | MFG	0.6620578801476165	4.900821126322114
nsubj | MFG	0.6998957041909237	7.023159119223935
nsubj | MFG	0.8184621801806746	2.68065213032672
nsubj | MFG	0.6778003524000256	5.130615056749114
nsubj | MFG	0.7430334086359464	-0.1699150476408132
nsubj | MFG	0.8217631498774199	3.883004173822246
nsubj | MFG	0.5849154223496742	4.144787970302708
nsubj | MFG	0.6264582223368734	5.563590603259083
nsubj | MFG	0.7582188285275362	9.455067594230195
nsubj | MFG	0.692583719533094	4.526328211766843
nsubj | MFG	0.7136881493210196	1.787775055555273
nsubj | MFG	0.5990182329167731	-1.4162674616124016
nsubj | MFG	0.7060055043412314	8.084511412337978
nsubj | MFG	0.6155407162582212	6.50622525661353
nsubj | MFG	0.6811821810029363	5.077043125393056
nsubj | MFG	0.7859907013110508	7.928165123514708
nsubj | MFG	0.8486229052218436	7.157089386310816
nsubj | MFG	0.711808618992879	4.3931807259857765
nsubj | MFG	0.664761242042309	2.15920944359119
nsubj | MFG	0.6778927297670775	1.7411377271262098
nsubj | MFG	0.6615458893706933	3.058330402536198
nsubj | MFG	0.6504562518694892	6.687668642113527
nsubj | MFG	0.7727438134105499	3.700918976647484
nsubj | MFG	0.7169850477863275	3.606796972895244
nsubj | MFG	0.6956500109911773	6.142589178628395
nsubj | MFG	0.8368911126960606	5.029972699277283
nsubj | MFG	0.6395863774052173	2.12130999660635
nsubj | MFG	0.6865177381508618	8.272015879991393
nsubj | MFG	0.7713953779117899	9.44983293196372
nsubj | MFG	0.7344803164911577	5.973692907475175
nsubj | MFG	0.6606155172946199	2.8959841912335667
nsubj | MFG	0.8011893148079334	2.8718891338142374
nsubj | MFG	0.5956760962086838	6.033393143770555
nsubj | MFG	0.7548595937835266	7.261761172069625
nsubj | MFG	0.715739511364772	6.604017392668382
nsubj | MFG	0.6862984600306886	4.898161662988291
nsubj | MFG	0.6678754072095108	9.665307862606044
nsubj | MFG	0.8000925907765565	6.707655206350348
nsubj | MFG	0.6291152590886216	2.97590315676424
nsubj | MFG	0.7167609319864123	3.1706166076855884
nsubj | MFG	0.6363866545127386	0.8842520087908694
nsubj | MFG	0.6155831269273075	1.7993136902828977
nsubj | MFG	0.6886403553221603	4.682274124459272
nsubj | MFG	0.7453725036259917	4.289893129467483
nsubj | MFG	0.6665100933696452	3.203141046007341
nsubj | MFG	0.8102310111042582	7.870346123125081
nsubj | MFG	0.6653384691050742	7.473705967999725
nsubj | MFG	0.7278775021641473	9.77321815000136
nsubj | MFG	0.7874411991927128	5.345453515974782
nsubj | MFG	0.7044546965918475	8.302514072621612
nsubj | MFG	0.676115635712343	9.174322998392103
nsubj | MFG	0.7855309517701184	6.726540461584089
nsubj | MFG	0.7984473821795071	2.825322986718126
nsubj | MFG	0.7099306388460478	7.14810527179341
nsubj | MFG	0.6127935629059922	3.61438824648862
nsubj | MFG	0.6135872842672874	6.05253710721168
nsubj | MFG	0.6962043524267582	6.028815443808083
nsubj | MFG	0.6974448506470046	7.286511903693895
nsubj | MFG	0.6716102558084844	4.425330073669831
nsubj | MFG	0.775566538827533	1.413272712663468
nsubj | MFG	0.7611397768347281	6.59125850006617
nsubj | MFG	0.8085254340522674	10.299864334527966
nsubj | MFG	0.7524258705352216	8.756358361466404
nsubj | MFG	0.7607776581137636	5.291404599612096
nsubj | MFG	0.6848217945316575	5.553719458896821
nsubj | MFG	0.6428816103999649	2.840635334915578
nsubj | MFG	0.6549608334269608	4.050535824825494
nsubj | MFG	0.7088822476644548	5.568192581371132
nsubj | MFG	0.6192884655234226	4.68837968395427
nsubj | MFG	0.6968655533575259	0.2704183350487351
nsubj | MFG	0.7855380990416041	0.2761051154316694
nsubj | MFG	0.673946276543856	5.093871669783337
nsubj | MFG	0.7030364202718078	6.84949749531417
nsubj | MFG	0.7297053521843345	2.8478429038141813
nsubj | MFG	0.6735563072959088	5.121617125885393
nsubj | MFG	0.7482772874942665	4.27334865528275
nsubj | MFG	0.6246171929856622	5.414780213952839
nsubj | MFG	0.7948858069986549	4.071204436947505
nsubj | MFG	0.7956907237710229	5.696253113557919
nsubj | MFG	0.653146235234906	8.539150955639693
nsubj | MFG	0.7296356081883849	7.941888717019563
nsubj | MFG	0.637045464305023	4.743479257610213
nsubj | MFG	0.7230122126797579	3.9563390818381303
nsubj | MFG	0.6614757349571395	6.069677963126312
nsubj | MFG	0.7107002897017016	9.01306627925006
nsubj | MFG	0.7218233711650361	5.750152713449545
nsubj | MFG	0.6930528742510885	4.424733692202016
nsubj | MFG	0.7005827712252342	0.6983233496624897
nsubj | MFG	0.7204144402817424	1.0103415266690563
nsubj | MFG	0.6359373170117337	7.485727488523743
nsubj | MFG	0.7623540045383106	7.370067466234383
nsubj | MFG	0.6629362604176807	5.390288840131742
nsubj | MFG	0.6248639920044499	5.1065874125906765
nsubj | MFG	0.7255563866185986	3.3197017058615828
nsubj | MFG	0.7063227116034355	4.805035146743779
nsubj | MFG	0.6484949015461161	-0.8275596511400118
nsubj | MFG	0.6243526861724391	5.137702018152332
nsubj | MFG	0.7237586842347126	13.216706035658529
nsubj | MFG	0.6386866622035174	6.176170763960014
nsubj | MFG	0.6362340432960498	2.023670031303048
nsubj | MFG	0.6472862267293251	3.018755896098832
nsubj | MFG	0.6047778809152221	3.464776026764248
nsubj | MFG	0.6056491346981131	4.814812520804053
nsubj | MFG	0.6629432002323229	1.2706352914335688
nsubj | MFG	0.6324304641441088	-2.0294272609331947
nsubj | MFG	0.5633444020121483	-3.987051366115756
nsubj | MFG	0.7131552238831567	2.370529965726544
nsubj | MFG	0.6111609034678687	4.700940240973405
nsubj | MFG	0.6969314345948099	1.3347268573811308
nsubj | MFG	0.6787304759603159	2.034671354647195
nsubj | MFG	0.669075931291774	4.410272039348408
nsubj | MFG	0.5721453845741519	4.414829503098177
nsubj | MFG	0.6634606626307418	0.339074302757909
nsubj | MFG	0.6108144339224556	5.211199817503612
nsubj | MFG	0.6412559638601997	9.849991355848177
nsubj | MFG	0.5832241271004044	3.9012077365573594
nsubj | MFG	0.614374914558993	1.4556678204875968
nsubj | MFG	0.7083247127459009	-2.417325681624378
nsubj | MFG	0.6658293275244693	2.2826048874341875
nsubj | MFG	0.5636018326387497	1.2760768725455276
nsubj | MFG	0.6264271763282981	5.4371409673651865
nsubj | MFG	0.6651290222133208	2.8889243367144983
nsubj | MFG	0.6384827197698302	3.771402418049532
nsubj | MFG	0.661298412011881	5.529561356591787
nsubj | MFG	0.5627031231110523	0.2964952041093753
nsubj | MFG	0.6381585706155092	-2.84072848210496
nsubj | MFG	0.5724343118116633	-3.751557962786369
nsubj | MFG	0.5851831089777193	6.415446845735406
nsubj | MFG	0.6334718328302009	-0.5724369766638819
nsubj | MFG	0.644524043563176	0.4377994285714428
nsubj | MFG	0.6393107965509759	-1.6863273879641714
nsubj | MFG	0.576159865700844	-2.694512519647619
nsubj | MFG	0.6380621771108934	-0.5490848089032407
nsubj | MFG	0.6209426441453926	-1.6727152897364586
nsubj | MFG	0.6383611344162421	0.0467727567065723
nsubj | MFG	0.5731073881843138	-1.3991801415581706
nsubj | dmPFC	0.5834758122681356	3.882859887136055
nsubj | dmPFC	0.5915866111401089	9.992999141978997
nsubj | dmPFC	0.7479732625294959	5.148021902452319
nsubj | dmPFC	0.7346143529564879	1.4859234669006025
nsubj | dmPFC	0.6520768311590848	0.0724140065876497
nsubj | dmPFC	0.6217576849439026	1.5771619821071792
nsubj | dmPFC	0.6427694640484398	3.496670884931398
nsubj | dmPFC	0.695100836837356	4.037713224482268
nsubj | dmPFC	0.6620578801476165	2.865404623738008
nsubj | dmPFC	0.6998957041909237	4.458580238416827
nsubj | dmPFC	0.8184621801806746	3.3114341442529494
nsubj | dmPFC	0.6778003524000256	3.037426893176553
nsubj | dmPFC	0.7430334086359464	1.3883073292495618
nsubj | dmPFC	0.8217631498774199	3.082765068381486
nsubj | dmPFC	0.5849154223496742	4.806415975507759
nsubj | dmPFC	0.6264582223368734	5.413416711161218
nsubj | dmPFC	0.7582188285275362	2.24778597258784
nsubj | dmPFC	0.692583719533094	2.262512258935352
nsubj | dmPFC	0.7136881493210196	1.810966228387751
nsubj | dmPFC	0.5990182329167731	0.2587008006892207
nsubj | dmPFC	0.7060055043412314	6.797454740817877
nsubj | dmPFC	0.6155407162582212	8.414536331710213
nsubj | dmPFC	0.6811821810029363	5.606621288998233
nsubj | dmPFC	0.7859907013110508	4.288804732113361
nsubj | dmPFC	0.8486229052218436	5.886053817478459
nsubj | dmPFC	0.711808618992879	3.474911879203588
nsubj | dmPFC	0.664761242042309	2.633037839153856
nsubj | dmPFC	0.6778927297670775	4.121379114646958
nsubj | dmPFC	0.6615458893706933	4.134322521463446
nsubj | dmPFC	0.6504562518694892	4.6214594676328336
nsubj | dmPFC	0.7727438134105499	4.830465186836041
nsubj | dmPFC	0.7169850477863275	1.6465531081714122
nsubj | dmPFC	0.6956500109911773	1.367829758474293
nsubj | dmPFC	0.8368911126960606	3.823955152835397
nsubj | dmPFC	0.6395863774052173	4.922452220488547
nsubj | dmPFC	0.6865177381508618	7.835270760912354
nsubj | dmPFC	0.7713953779117899	7.302174709478331
nsubj | dmPFC	0.7344803164911577	3.526683287539309
nsubj | dmPFC	0.6606155172946199	4.773520736317347
nsubj | dmPFC	0.8011893148079334	4.534738932466646
nsubj | dmPFC	0.5956760962086838	3.426938600255346
nsubj | dmPFC	0.7548595937835266	3.732226889688068
nsubj | dmPFC	0.715739511364772	8.155928690769747
nsubj | dmPFC	0.6862984600306886	7.668947116554276
nsubj | dmPFC	0.6678754072095108	8.205202807213949
nsubj | dmPFC	0.8000925907765565	7.770537866740826
nsubj | dmPFC	0.6291152590886216	8.898813375904346
nsubj | dmPFC	0.7167609319864123	10.43449906073143
nsubj | dmPFC	0.6363866545127386	5.143170423985377
nsubj | dmPFC	0.6155831269273075	5.920226964136728
nsubj | dmPFC	0.6886403553221603	8.30547849410013
nsubj | dmPFC	0.7453725036259917	5.477657230022452
nsubj | dmPFC	0.6665100933696452	8.06502203785523
nsubj | dmPFC	0.8102310111042582	8.921765505282846
nsubj | dmPFC	0.6653384691050742	8.986337768482722
nsubj | dmPFC	0.7278775021641473	6.183776182441109
nsubj | dmPFC	0.7874411991927128	11.784103508736257
nsubj | dmPFC	0.7044546965918475	11.743268768435929
nsubj | dmPFC	0.676115635712343	9.140980469306571
nsubj | dmPFC	0.7855309517701184	7.995420976797585
nsubj | dmPFC	0.7984473821795071	3.12643112303108
nsubj | dmPFC	0.7099306388460478	12.495567021748853
nsubj | dmPFC	0.6127935629059922	12.664567349571085
nsubj | dmPFC	0.6135872842672874	14.34464694047306
nsubj | dmPFC	0.6962043524267582	11.835724129192752
nsubj | dmPFC	0.6974448506470046	7.686704497465539
nsubj | dmPFC	0.6716102558084844	7.961201619734014
nsubj | dmPFC	0.775566538827533	4.535513788434117
nsubj | dmPFC	0.7611397768347281	7.754177737497621
nsubj | dmPFC	0.8085254340522674	10.78179191738237
nsubj | dmPFC	0.7524258705352216	12.18466015805267
nsubj | dmPFC	0.7607776581137636	11.43381292898795
nsubj | dmPFC	0.6848217945316575	11.29382046923033
nsubj | dmPFC	0.6428816103999649	10.143050516482
nsubj | dmPFC	0.6549608334269608	10.597666288201683
nsubj | dmPFC	0.7088822476644548	8.42067534722686
nsubj | dmPFC	0.6192884655234226	7.484743224028574
nsubj | dmPFC	0.6968655533575259	7.279720051516238
nsubj | dmPFC	0.7855380990416041	7.060720765951558
nsubj | dmPFC	0.673946276543856	11.037988778270352
nsubj | dmPFC	0.7030364202718078	10.486467003608931
nsubj | dmPFC	0.7297053521843345	7.835950239250164
nsubj | dmPFC	0.6735563072959088	10.19851418583986
nsubj | dmPFC	0.7482772874942665	7.631247213112048
nsubj | dmPFC	0.6246171929856622	8.069095260300383
nsubj | dmPFC	0.7948858069986549	3.9691501876184185
nsubj | dmPFC	0.7956907237710229	9.94046043832181
nsubj | dmPFC	0.653146235234906	15.147331548095604
nsubj | dmPFC	0.7296356081883849	7.107382052776483
nsubj | dmPFC	0.637045464305023	7.3993133755818254
nsubj | dmPFC	0.7230122126797579	6.146197872812101
nsubj | dmPFC	0.6614757349571395	11.596683188053504
nsubj | dmPFC	0.7107002897017016	12.887508722701812
nsubj | dmPFC	0.7218233711650361	10.401355879601295
nsubj | dmPFC	0.6930528742510885	9.765699128396616
nsubj | dmPFC	0.7005827712252342	9.789374854922146
nsubj | dmPFC	0.7204144402817424	11.524887121093704
nsubj | dmPFC	0.6359373170117337	13.885508074153613
nsubj | dmPFC	0.7623540045383106	12.41339106922876
nsubj | dmPFC	0.6629362604176807	11.593877136020703
nsubj | dmPFC	0.6248639920044499	12.52550486802714
nsubj | dmPFC	0.7255563866185986	11.488660448374702
nsubj | dmPFC	0.7063227116034355	11.02771479878878
nsubj | dmPFC	0.6484949015461161	9.4444985796755
nsubj | dmPFC	0.6243526861724391	9.263589684576544
nsubj | dmPFC	0.7237586842347126	15.983141856497596
nsubj | dmPFC	0.6386866622035174	14.225700150811328
nsubj | dmPFC	0.6362340432960498	10.827622900651573
nsubj | dmPFC	0.6472862267293251	11.77844219174997
nsubj | dmPFC	0.6047778809152221	11.877609634700075
nsubj | dmPFC	0.6056491346981131	10.498861623579357
nsubj | dmPFC	0.6629432002323229	4.990059777442353
nsubj | dmPFC	0.6324304641441088	6.036150726087488
nsubj | dmPFC	0.5633444020121483	7.162354604730381
nsubj | dmPFC	0.7131552238831567	10.266396557968864
nsubj | dmPFC	0.6111609034678687	10.83259631557629
nsubj | dmPFC	0.6969314345948099	9.30653284809697
nsubj | dmPFC	0.6787304759603159	4.920343406380535
nsubj | dmPFC	0.669075931291774	11.11260716615266
nsubj | dmPFC	0.5721453845741519	7.790064303447905
nsubj | dmPFC	0.6634606626307418	8.354623184544863
nsubj | dmPFC	0.6108144339224556	8.418911381302745
nsubj | dmPFC	0.6412559638601997	11.957544115440603
nsubj | dmPFC	0.5832241271004044	5.556545965568675
nsubj | dmPFC	0.614374914558993	8.229690070527484
nsubj | dmPFC	0.7083247127459009	1.2939739915908146
nsubj | dmPFC	0.6658293275244693	6.225819855807897
nsubj | dmPFC	0.5636018326387497	3.7628644944469936
nsubj | dmPFC	0.6264271763282981	6.421700816027739
nsubj | dmPFC	0.6651290222133208	9.182237229416325
nsubj | dmPFC	0.6384827197698302	10.768620226623469
nsubj | dmPFC	0.661298412011881	7.154068321805763
nsubj | dmPFC	0.5627031231110523	3.3570482712704144
nsubj | dmPFC	0.6381585706155092	5.130287934651455
nsubj | dmPFC	0.5724343118116633	2.430879124423336
nsubj | dmPFC	0.5851831089777193	6.860994083914423
nsubj | dmPFC	0.6334718328302009	6.052975235168149
nsubj | dmPFC	0.644524043563176	2.923320194961594
nsubj | dmPFC	0.6393107965509759	2.972419633658524
nsubj | dmPFC	0.576159865700844	8.06680811847958
nsubj | dmPFC	0.6380621771108934	8.937776528360441
nsubj | dmPFC	0.6209426441453926	8.982203105181275
nsubj | dmPFC	0.6383611344162421	5.123543154715362
nsubj | dmPFC	0.5731073881843138	0.3600774009254137
dobj | angG	0.506044893660275	2.4775016766705
dobj | angG	0.5469639150881777	6.662015512356465
dobj | angG	0.6394234810515287	6.89395544323374
dobj | angG	0.6605830129484421	3.951394986274665
dobj | angG	0.53391323601891	-2.0266512816637925
dobj | angG	0.5928433135433199	1.2378163519479946
dobj | angG	0.5206515558366682	-0.3570083885090334
dobj | angG	0.5725149643326675	1.0587137551462875
dobj | angG	0.5873928823499188	4.131244107532088
dobj | angG	0.5509736297735282	5.274962324758331
dobj | angG	0.6166657985554371	4.175610696733769
dobj | angG	0.6104575809423041	3.037883444785204
dobj | angG	0.5289453971750254	0.9691977254489909
dobj | angG	0.635763377035551	-0.903550535853502
dobj | angG	0.5850796448441182	5.568335255626751
dobj | angG	0.5197377962689862	3.5996747797110578
dobj | angG	0.6407927032914175	3.93091007021436
dobj | angG	0.5944973707509027	4.812782192754806
dobj | angG	0.6161815199528925	0.8982197428979138
dobj | angG	0.5417880768386525	-2.729463642838864
dobj | angG	0.5597528285739511	6.524134187128918
dobj | angG	0.5262853460204415	7.696475925110532
dobj | angG	0.6142893459300799	7.7156856442296196
dobj | angG	0.6119337515732528	6.928352220168823
dobj | angG	0.6388224557160678	5.547364168596977
dobj | angG	0.6528664411270693	4.995948783970697
dobj | angG	0.5434578259887364	5.281409049681707
dobj | angG	0.5249866527691002	1.6906337021179092
dobj | angG	0.5699133911742302	2.7644524365769403
dobj | angG	0.534449659185767	3.9671681865884456
dobj | angG	0.6172128169351485	4.532053348031809
dobj | angG	0.5513418727904152	3.012317861198507
dobj | angG	0.5319268101299761	3.3596298593713096
dobj | angG	0.6400910533613531	6.32424603768789
dobj | angG	0.5641562771165063	6.622504956775244
dobj | angG	0.6412560164433843	7.270498219373225
dobj | angG	0.5867535074126536	4.571037233955175
dobj | angG	0.6228474776746293	5.447171469875828
dobj | angG	0.5722433435176759	2.87632619593776
dobj | angG	0.6487557386994697	5.812743201521802
dobj | angG	0.560217077629565	5.208972890057719
dobj | angG	0.6184442849217651	5.293629399482484
dobj | angG	0.5979793938891412	6.163589016936046
dobj | angG	0.5874663203858197	8.259519751547643
dobj | angG	0.6262716579764565	5.958219570759419
dobj | angG	0.6359365132122266	3.627524636902214
dobj | angG	0.6048152973069694	3.616230815780413
dobj | angG	0.686422783008138	5.43376846366919
dobj | angG	0.6057390203409214	2.84752583899465
dobj | angG	0.5638215474374271	2.90417069470222
dobj | angG	0.5724578146119053	6.107366391949589
dobj | angG	0.6490552329658132	1.71662247237826
dobj | angG	0.5954320581112104	5.1434962206524535
dobj | angG	0.631658271305531	7.711751244256733
dobj | angG	0.615981445541386	3.292993362927984
dobj | angG	0.6417801029774308	7.835145268961315
dobj | angG	0.6630681025180314	8.770821062308322
dobj | angG	0.613512164215763	7.79008640656831
dobj | angG	0.639182209191967	6.785954635858957
dobj | angG	0.639567656062151	4.388618484714888
dobj | angG	0.6658897463871354	2.833010007671961
dobj | angG	0.6268845528184276	9.93676503196516
dobj | angG	0.5492613868090801	7.081619726073365
dobj | angG	0.6020889132271938	7.700850089661243
dobj | angG	0.6115924857906714	6.07280722872996
dobj | angG	0.628313836400465	6.802657014614005
dobj | angG	0.627897662252784	7.488787788764117
dobj | angG	0.6021072813411142	5.920051985092156
dobj | angG	0.6286176410161317	5.305838113213192
dobj | angG	0.6123912252360018	5.727175320051069
dobj | angG	0.6941928738289155	10.183147554040792
dobj | angG	0.6435664936413159	15.724337144031832
dobj | angG	0.6110826941559021	8.82942461153957
dobj | angG	0.5613474362242993	5.920406248115778
dobj | angG	0.6294788066635569	8.285558280463198
dobj | angG	0.6338073395813439	5.145471669357881
dobj | angG	0.6018133981176855	6.641200630239848
dobj | angG	0.637826210930721	2.784133541110632
dobj | angG	0.6346124224588573	4.894106073053995
dobj | angG	0.5667491021756303	6.112702351337698
dobj | angG	0.6326091939843608	8.438830619368103
dobj | angG	0.6739038076718034	7.203394900617984
dobj | angG	0.6418244001347168	8.284058166816653
dobj | angG	0.6147942340047299	9.980299155114608
dobj | angG	0.5698259145412226	6.7903870805513336
dobj | angG	0.6051352333087264	5.708469868246949
dobj | angG	0.5830781291143334	7.572068543808071
dobj | angG	0.591551004747252	12.27652825631094
dobj | angG	0.6413317187059799	9.28109443741034
dobj | angG	0.6327605674703082	3.016335713866119
dobj | angG	0.6107771600609534	3.5283072747310777
dobj | angG	0.6168092052697133	6.130185143344342
dobj | angG	0.6168083261009045	9.924185003705908
dobj | angG	0.6929165747993175	6.411609605617458
dobj | angG	0.5998312120308331	9.2347645825671
dobj | angG	0.5954890283595891	2.860434328156031
dobj | angG	0.6007811804398482	5.954497304637092
dobj | angG	0.5658941108412443	9.776278397955046
dobj | angG	0.588850996564894	7.1817901624869735
dobj | angG	0.6046496418894	8.501134627377567
dobj | angG	0.6058449686128362	7.1802803141021805
dobj | angG	0.5988172688160888	8.56643512274982
dobj | angG	0.6290636310016797	8.686683115748474
dobj | angG	0.5924222377669841	7.976685577617137
dobj | angG	0.546196662421043	5.553104149046244
dobj | angG	0.614167079603031	11.56134983467614
dobj | angG	0.5861890345778177	6.783179400399524
dobj | angG	0.6318516787439015	6.256018359580258
dobj | angG	0.5876271254943548	9.612577298111953
dobj | angG	0.6171904019053782	8.211240093001901
dobj | angG	0.5882954914935747	6.8827290221042245
dobj | angG	0.6184405087046081	2.7952843616575835
dobj | angG	0.543648442591963	1.653985466793583
dobj | angG	0.5706009792848411	4.179601252391354
dobj | angG	0.6458036912120955	8.096757962564855
dobj | angG	0.6031848399690714	8.086341323236057
dobj | angG	0.5759538596539324	6.221207672370851
dobj | angG	0.6135946468552036	4.4556018640777095
dobj | angG	0.5605976609402066	4.365287931218352
dobj | angG	0.5549171683662766	5.181486690016849
dobj | angG	0.5479529832619596	5.384000019450194
dobj | angG	0.5780710973412015	4.185768948570886
dobj | angG	0.5676775474592037	4.5637195151069525
dobj | angG	0.549470850238049	3.752621277026405
dobj | angG	0.5948068789403542	6.079013785739753
dobj | angG	0.5779114918800667	2.9185334133966485
dobj | angG	0.6051730312024177	1.4442253383403671
dobj | angG	0.5860937563300116	2.127656527505585
dobj | angG	0.5951661436295488	3.28587465555238
dobj | angG	0.5892413334215785	7.523553862769184
dobj | angG	0.574175631430431	4.332065405710297
dobj | angG	0.6001647450884409	5.074727855827108
dobj | angG	0.5772642206296279	0.013353613916785
dobj | angG	0.5768457026833094	1.9127433669756213
dobj | angG	0.5876000243979749	0.7133190286067533
dobj | angG	0.595849628396411	6.024578288343458
dobj | angG	0.578737191677172	5.009316127451108
dobj | angG	0.6194854902991946	3.915376519974968
dobj | angG	0.525037062251948	3.863873726163118
dobj | angG	0.5407747182899127	3.847274632058997
dobj | angG	0.5850511021226905	5.0543685097161966
dobj | angG	0.571604560735518	2.9388757161563883
dobj | angG	0.5857493352377467	2.984059432922091
dobj | angG	0.5593837947022562	0.4549952424355087
dobj | vmPFC	0.506044893660275	2.29436170630167
dobj | vmPFC	0.5469639150881777	3.1101907822943486
dobj | vmPFC	0.6394234810515287	0.6370341103125139
dobj | vmPFC	0.6605830129484421	1.2249505216656351
dobj | vmPFC	0.53391323601891	2.716870940192229
dobj | vmPFC	0.5928433135433199	3.77113304818898
dobj | vmPFC	0.5206515558366682	4.510966169299014
dobj | vmPFC	0.5725149643326675	4.091606557747253
dobj | vmPFC	0.5873928823499188	3.681881764376656
dobj | vmPFC	0.5509736297735282	4.609247934896563
dobj | vmPFC	0.6166657985554371	4.664521043800471
dobj | vmPFC	0.6104575809423041	2.681414440291745
dobj | vmPFC	0.5289453971750254	2.700363563976769
dobj | vmPFC	0.635763377035551	3.50926042925898
dobj | vmPFC	0.5850796448441182	1.7089152844642153
dobj | vmPFC	0.5197377962689862	3.36809106534831
dobj | vmPFC	0.6407927032914175	3.018817358181896
dobj | vmPFC	0.5944973707509027	1.7297328221955186
dobj | vmPFC	0.6161815199528925	5.507733287633663
dobj | vmPFC	0.5417880768386525	0.4072525065231877
dobj | vmPFC	0.5597528285739511	7.061528573371371
dobj | vmPFC	0.5262853460204415	6.447050929162092
dobj | vmPFC	0.6142893459300799	0.665861001663487
dobj | vmPFC	0.6119337515732528	1.0218268368964258
dobj | vmPFC	0.6388224557160678	5.054495797127452
dobj | vmPFC	0.6528664411270693	-0.1029609146801476
dobj | vmPFC	0.5434578259887364	2.1494262322402737
dobj | vmPFC	0.5249866527691002	3.5453946936860543
dobj | vmPFC	0.5699133911742302	4.510194123653399
dobj | vmPFC	0.534449659185767	5.132405895786268
dobj | vmPFC	0.6172128169351485	6.210814250266915
dobj | vmPFC	0.5513418727904152	3.065348510300396
dobj | vmPFC	0.5319268101299761	3.6557660858442302
dobj | vmPFC	0.6400910533613531	5.584211456383764
dobj | vmPFC	0.5641562771165063	1.3454499318010296
dobj | vmPFC	0.6412560164433843	4.737035857033846
dobj | vmPFC	0.5867535074126536	2.491012195014935
dobj | vmPFC	0.6228474776746293	4.853215133528652
dobj | vmPFC	0.5722433435176759	4.205795115272625
dobj | vmPFC	0.6487557386994697	1.646744075462025
dobj | vmPFC	0.560217077629565	1.9943472610540969
dobj | vmPFC	0.6184442849217651	2.8336776949823137
dobj | vmPFC	0.5979793938891412	4.94216087156972
dobj | vmPFC	0.5874663203858197	5.71429654698652
dobj | vmPFC	0.6262716579764565	5.677464731458008
dobj | vmPFC	0.6359365132122266	6.535744200985937
dobj | vmPFC	0.6048152973069694	6.232956230292477
dobj | vmPFC	0.686422783008138	6.295123257962377
dobj | vmPFC	0.6057390203409214	2.6071682044012414
dobj | vmPFC	0.5638215474374271	3.410202652913149
dobj | vmPFC	0.5724578146119053	6.366477188587005
dobj | vmPFC	0.6490552329658132	3.654412950371297
dobj | vmPFC	0.5954320581112104	2.548554503223784
dobj | vmPFC	0.631658271305531	4.051558800990937
dobj | vmPFC	0.615981445541386	6.703830438945919
dobj | vmPFC	0.6417801029774308	5.2030344985759545
dobj | vmPFC	0.6630681025180314	9.044782690732536
dobj | vmPFC	0.613512164215763	8.106806796073982
dobj | vmPFC	0.639182209191967	7.712998351518911
dobj | vmPFC	0.639567656062151	6.604205658786636
dobj | vmPFC	0.6658897463871354	2.1909122927221483
dobj | vmPFC	0.6268845528184276	7.537361883039322
dobj | vmPFC	0.5492613868090801	9.63595954271723
dobj | vmPFC	0.6020889132271938	11.170278104495829
dobj | vmPFC	0.6115924857906714	9.181653011928807
dobj | vmPFC	0.628313836400465	6.651696513140784
dobj | vmPFC	0.627897662252784	4.7474236831091
dobj | vmPFC	0.6021072813411142	4.251703183660391
dobj | vmPFC	0.6286176410161317	4.575853353180171
dobj | vmPFC	0.6123912252360018	6.716672708601983
dobj | vmPFC	0.6941928738289155	8.345440090496297
dobj | vmPFC	0.6435664936413159	9.869538993468806
dobj | vmPFC	0.6110826941559021	8.589562041264756
dobj | vmPFC	0.5613474362242993	9.557905958922737
dobj | vmPFC	0.6294788066635569	4.0808480395617
dobj | vmPFC	0.6338073395813439	2.54954122650432
dobj | vmPFC	0.6018133981176855	3.843182438352307
dobj | vmPFC	0.637826210930721	4.061768170905221
dobj | vmPFC	0.6346124224588573	4.251402319274627
dobj | vmPFC	0.5667491021756303	6.513901885933618
dobj | vmPFC	0.6326091939843608	7.08157996734492
dobj | vmPFC	0.6739038076718034	6.188552184044696
dobj | vmPFC	0.6418244001347168	6.122768932517968
dobj | vmPFC	0.6147942340047299	7.482852801691172
dobj | vmPFC	0.5698259145412226	6.929335710964106
dobj | vmPFC	0.6051352333087264	1.1580191411219265
dobj | vmPFC	0.5830781291143334	6.017449140280364
dobj | vmPFC	0.591551004747252	8.691947109548146
dobj | vmPFC	0.6413317187059799	5.5915380248181465
dobj | vmPFC	0.6327605674703082	5.917918066577736
dobj | vmPFC	0.6107771600609534	3.203752367281667
dobj | vmPFC	0.6168092052697133	6.287202677672474
dobj | vmPFC	0.6168083261009045	4.7983406867698735
dobj | vmPFC	0.6929165747993175	3.605655859182549
dobj | vmPFC	0.5998312120308331	5.1537676893085225
dobj | vmPFC	0.5954890283595891	4.182621367570116
dobj | vmPFC	0.6007811804398482	6.807486329912415
dobj | vmPFC	0.5658941108412443	10.19580576509584
dobj | vmPFC	0.588850996564894	8.997825928544309
dobj | vmPFC	0.6046496418894	6.986789938752485
dobj | vmPFC	0.6058449686128362	9.213347198058772
dobj | vmPFC	0.5988172688160888	7.637596445753745
dobj | vmPFC	0.6290636310016797	4.5786854560172285
dobj | vmPFC	0.5924222377669841	7.612696283189928
dobj | vmPFC	0.546196662421043	3.686721851366255
dobj | vmPFC	0.614167079603031	9.951597857674262
dobj | vmPFC	0.5861890345778177	5.653303002429206
dobj | vmPFC	0.6318516787439015	7.070192690356326
dobj | vmPFC	0.5876271254943548	9.113301478420452
dobj | vmPFC	0.6171904019053782	8.153959543093835
dobj | vmPFC	0.5882954914935747	6.025171910818606
dobj | vmPFC	0.6184405087046081	5.943133952422263
dobj | vmPFC	0.543648442591963	4.966221096828322
dobj | vmPFC	0.5706009792848411	5.677111547435389
dobj | vmPFC	0.6458036912120955	7.761727922155323
dobj | vmPFC	0.6031848399690714	7.604865200548041
dobj | vmPFC	0.5759538596539324	7.058114980619164
dobj | vmPFC	0.6135946468552036	7.303691407976252
dobj | vmPFC	0.5605976609402066	9.90221322358386
dobj | vmPFC	0.5549171683662766	6.075296803351855
dobj | vmPFC	0.5479529832619596	5.569987078073509
dobj | vmPFC	0.5780710973412015	4.830986818997311
dobj | vmPFC	0.5676775474592037	7.214250134349907
dobj | vmPFC	0.549470850238049	6.610872038852533
dobj | vmPFC	0.5948068789403542	5.878562139628265
dobj | vmPFC	0.5779114918800667	0.3924334466771675
dobj | vmPFC	0.6051730312024177	4.484332370003051
dobj | vmPFC	0.5860937563300116	1.901957896251523
dobj | vmPFC	0.5951661436295488	3.643197271065725
dobj | vmPFC	0.5892413334215785	8.108100885281086
dobj | vmPFC	0.574175631430431	8.339372619241153
dobj | vmPFC	0.6001647450884409	4.951948495145659
dobj | vmPFC	0.5772642206296279	2.313642185230119
dobj | vmPFC	0.5768457026833094	2.561220016413849
dobj | vmPFC	0.5876000243979749	2.394485379895919
dobj | vmPFC	0.595849628396411	6.642208595692641
dobj | vmPFC	0.578737191677172	2.4800765332636305
dobj | vmPFC	0.6194854902991946	1.434859976025414
dobj | vmPFC	0.525037062251948	3.597952069962743
dobj | vmPFC	0.5407747182899127	4.994329776353273
dobj | vmPFC	0.5850511021226905	5.620134704442653
dobj | vmPFC	0.571604560735518	5.53211314477793
dobj | vmPFC	0.5857493352377467	4.779985391288089
dobj | vmPFC	0.5593837947022562	0.5678871840344084
