# Supplementary material for: Shared functional specialization in transformer-based language models and the human brain
Source: Nat Commun. 2024 Jun 29;15:5523. doi: 10.1038/s41467-024-49173-5 (PMC11217339; doi:10.1038/s41467-024-49173-5)
Supplement: Supplementary file 4 — Source Data [file 41467_2024_49173_MOESM4_ESM.zip › data_natcommun/fig5bc.csv]

correspondence	ROI	dependency
-0.0129020088192797	HG	amod
0.0975422619017007	PostTemp	amod
0.0093985785318705	AntTemp	amod
0.1646396171841531	AngG	amod
-0.0448799893948299	IFG	amod
-0.0171308872415354	IFGorb	amod
0.2541240293567043	MFG	amod
-0.0196174719391269	vmPFC	amod
-0.0094313238149322	dmPFC	amod
0.0646720617319761	PMC	amod
0.0560965618707748	HG	poss
0.0668869266695761	PostTemp	poss
0.0090791082669603	AntTemp	poss
0.1446573609127759	AngG	poss
-0.0005826780871285	IFG	poss
-0.040236278472996	IFGorb	poss
0.262444376972097	MFG	poss
-0.0922046433474547	vmPFC	poss
-0.0142968658838806	dmPFC	poss
0.0436357065221696	PMC	poss
0.0458980266713336	HG	aux
0.1287682450459422	PostTemp	aux
0.0422465755876468	AntTemp	aux
0.225199016985099	AngG	aux
-0.0062621144694733	IFG	aux
0.0239612687533367	IFGorb	aux
0.3347883442344513	MFG	aux
0.0184245275196737	vmPFC	aux
0.026839749863127	dmPFC	aux
0.1165236636091865	PMC	aux
0.0957908311349705	HG	det
0.0669355418116837	PostTemp	det
-0.0117296633271211	AntTemp	det
0.081497456265197	AngG	det
-0.0592629824783862	IFG	det
-0.0318953834347125	IFGorb	det
0.2920418109520987	MFG	det
-0.0262243976388248	vmPFC	det
-0.0454828542325204	dmPFC	det
0.0201677511683291	PMC	det
-0.0153242391467866	HG	prt
0.0757816735214181	PostTemp	prt
0.0135391700963438	AntTemp	prt
0.1309916252023956	AngG	prt
-0.0131816376384553	IFG	prt
0.0229123707815353	IFGorb	prt
0.2565293465725444	MFG	prt
-0.0483425045137421	vmPFC	prt
-0.0250215665980765	dmPFC	prt
0.0574158485575846	PMC	prt
0.0863938028691131	HG	nsubj
0.139974471979967	PostTemp	nsubj
0.0158110623470652	AntTemp	nsubj
0.2024858121968304	AngG	nsubj
0.0276177445057767	IFG	nsubj
-0.0327069967691708	IFGorb	nsubj
0.3758343376751859	MFG	nsubj
-0.0052726415374089	vmPFC	nsubj
-0.0330746561501662	dmPFC	nsubj
0.086405940581404	PMC	nsubj
0.0986857374187216	HG	pobj
0.2640661091850238	PostTemp	pobj
0.1447266469794988	AntTemp	pobj
0.2441983017560707	AngG	pobj
0.1511968699175584	IFG	pobj
0.1452079470662799	IFGorb	pobj
0.3021822000931962	MFG	pobj
-0.0215725433642481	vmPFC	pobj
0.0400943518785919	dmPFC	pobj
0.1662019754825632	PMC	pobj
0.0379780775441083	HG	prep
0.0756819087824103	PostTemp	prep
-0.0044248244548423	AntTemp	prep
0.1716190726725131	AngG	prep
-0.0656238545442351	IFG	prep
-0.0290624792064636	IFGorb	prep
0.2775975676208054	MFG	prep
-0.0328476389445698	vmPFC	prep
-0.0086672843900546	dmPFC	prep
0.0497069789674312	PMC	prep
0.1659085838877146	HG	advmod
0.2074226048377661	PostTemp	advmod
0.0659803274935573	AntTemp	advmod
0.2525958309405096	AngG	advmod
0.0401620397225835	IFG	advmod
-0.0599997350916814	IFGorb	advmod
0.3714466756130656	MFG	advmod
-0.0376608670264484	vmPFC	advmod
-0.0076781360269344	dmPFC	advmod
0.0858934287266168	PMC	advmod
-0.0416913774813436	HG	dobj
0.2408670567620321	PostTemp	dobj
0.2243834830777847	AntTemp	dobj
0.368956038379109	AngG	dobj
0.0741521068413506	IFG	dobj
0.2506830980695168	IFGorb	dobj
0.3227589996196277	MFG	dobj
0.1046371045090317	vmPFC	dobj
0.2224460377934843	dmPFC	dobj
0.2958166359952939	PMC	dobj
-0.0088476802880228	HG	mark
0.119702366504114	PostTemp	mark
0.0401938517854161	AntTemp	mark
0.1967376072673443	AngG	mark
0.1146514075749496	IFG	mark
0.0708426985425253	IFGorb	mark
0.1983876445004023	MFG	mark
-0.037642956891112	vmPFC	mark
0.0326076319020482	dmPFC	mark
0.1262918097067847	PMC	mark
0.1093209614058933	HG	ccomp
0.368458667744171	PostTemp	ccomp
0.2742663198595546	AntTemp	ccomp
0.3059576874661519	AngG	ccomp
0.3320741908221554	IFG	ccomp
0.2507432637861062	IFGorb	ccomp
0.3605025204119771	MFG	ccomp
0.0940487285881716	vmPFC	ccomp
0.1176097769427698	dmPFC	ccomp
0.2737937642185649	PMC	ccomp
