# Supplementary material for: Shared functional specialization in transformer-based language models and the human brain
Source: Nat Commun. 2024 Jun 29;15:5523. doi: 10.1038/s41467-024-49173-5 (PMC11217339; doi:10.1038/s41467-024-49173-5)
Supplement: Supplementary file 4 — Source Data [file 41467_2024_49173_MOESM4_ESM.zip › data_natcommun/fig2.csv]

performance	ROI	features
9.414501440476196	PostTemp	linguistic features
6.7105205501427	AntTemp	linguistic features
-17.06553510317665	AngG	linguistic features
-1.248430170331843	IFG	linguistic features
-21.029283218114397	MFG	linguistic features
16.11228145091123	IFGorb	linguistic features
-28.337603582453045	vmPFC	linguistic features
6.226419843733034	dmPFC	linguistic features
-2.0386579829550198	PMC	linguistic features
5.467439592393991	HG	linguistic features
8.75446989762357	V1	linguistic features
6.936643483589696	PostTemp	linguistic features
2.614261205122704	AntTemp	linguistic features
-0.6697689547178602	AngG	linguistic features
1.8209201488838584	IFG	linguistic features
3.073448849887501	MFG	linguistic features
-1.0597754009982248	IFGorb	linguistic features
-11.303708603785466	vmPFC	linguistic features
0.408985129704637	dmPFC	linguistic features
-13.164942077230782	PMC	linguistic features
-0.3709634321262671	HG	linguistic features
-10.98516744465597	V1	linguistic features
-3.642327679834568	PostTemp	linguistic features
-7.04118077193662	AntTemp	linguistic features
-24.09840156820876	AngG	linguistic features
17.117554664481858	IFG	linguistic features
-22.66528387109364	MFG	linguistic features
-8.640475689286772	IFGorb	linguistic features
-18.624643757576468	vmPFC	linguistic features
2.96926418390917	dmPFC	linguistic features
-22.382650623854957	PMC	linguistic features
-8.647028398572921	HG	linguistic features
-26.746681405894225	V1	linguistic features
35.5299389148452	PostTemp	linguistic features
34.091452744572486	AntTemp	linguistic features
20.61843236043279	AngG	linguistic features
40.35558343091828	IFG	linguistic features
56.38513900416478	MFG	linguistic features
32.02603134868868	IFGorb	linguistic features
11.282995323788542	vmPFC	linguistic features
40.49788021395281	dmPFC	linguistic features
18.203094403638797	PMC	linguistic features
11.449457582865904	HG	linguistic features
49.45316487343976	V1	linguistic features
11.437171522061767	PostTemp	linguistic features
7.576345587738023	AntTemp	linguistic features
-3.07744822858396	AngG	linguistic features
6.746506979167149	IFG	linguistic features
19.987527697290837	MFG	linguistic features
13.733791377985376	IFGorb	linguistic features
-5.6024591819570775	vmPFC	linguistic features
-12.476469586028246	dmPFC	linguistic features
-4.461505345296704	PMC	linguistic features
30.613034634369026	HG	linguistic features
14.58843740094763	V1	linguistic features
13.083995840275929	PostTemp	linguistic features
4.870657774348628	AntTemp	linguistic features
14.416784526140658	AngG	linguistic features
-4.697899039298428	IFG	linguistic features
-11.52515555493079	MFG	linguistic features
11.266847730769	IFGorb	linguistic features
-13.167552199090489	vmPFC	linguistic features
1.031858078036738	dmPFC	linguistic features
11.84091006302072	PMC	linguistic features
4.725532170891587	HG	linguistic features
100.0	V1	linguistic features
25.924125033969688	PostTemp	linguistic features
32.354681456224206	AntTemp	linguistic features
6.762654770460955	AngG	linguistic features
-33.67634023573809	IFG	linguistic features
41.251126686714166	MFG	linguistic features
17.87207627488454	IFGorb	linguistic features
18.918435590562115	vmPFC	linguistic features
32.34954266147071	dmPFC	linguistic features
2.704922851492602	PMC	linguistic features
13.192633542777877	HG	linguistic features
6.210742477798012	V1	linguistic features
2.018579434737005	PostTemp	linguistic features
-28.474308986088143	AntTemp	linguistic features
13.598670992825648	AngG	linguistic features
5.407289322725077	IFG	linguistic features
71.84755295496026	MFG	linguistic features
3.506976535963826	IFGorb	linguistic features
-13.612593423485958	vmPFC	linguistic features
-7.503371897025365	dmPFC	linguistic features
-4.69054101497439	PMC	linguistic features
-1.5440736418465244	HG	linguistic features
-36.13402990833292	V1	linguistic features
10.91347893437332	PostTemp	linguistic features
4.778175862303437	AntTemp	linguistic features
26.3364331184703	AngG	linguistic features
15.633502061682876	IFG	linguistic features
2.915212630864432	MFG	linguistic features
8.545720446307351	IFGorb	linguistic features
12.736431494242783	vmPFC	linguistic features
8.199239191199442	dmPFC	linguistic features
18.715415484124136	PMC	linguistic features
4.720341982638026	HG	linguistic features
11.585047400685802	V1	linguistic features
3.7558648819103495	PostTemp	linguistic features
16.69031682193538	AntTemp	linguistic features
24.41996530715042	AngG	linguistic features
18.58131593021327	IFG	linguistic features
-0.3823393341919941	MFG	linguistic features
10.98801895833324	IFGorb	linguistic features
-1.6434686014791426	vmPFC	linguistic features
1.7275032742415204	dmPFC	linguistic features
-10.521801311406923	PMC	linguistic features
1.187837168202816	HG	linguistic features
11.4999687238521	V1	linguistic features
30.179708901666576	PostTemp	linguistic features
39.41811915496108	AntTemp	linguistic features
25.4885233883466	AngG	linguistic features
46.34123380070063	IFG	linguistic features
19.18407660304377	MFG	linguistic features
35.73277165194332	IFGorb	linguistic features
7.876267151657515	vmPFC	linguistic features
26.87448210278705	dmPFC	linguistic features
16.95664581135473	PMC	linguistic features
26.22714499844065	HG	linguistic features
7.16995469557047	V1	linguistic features
6.125597632602093	PostTemp	linguistic features
-5.252415935895033	AntTemp	linguistic features
0.4276298008212471	AngG	linguistic features
12.949629630290168	IFG	linguistic features
2.10249497629419	MFG	linguistic features
11.254204062612354	IFGorb	linguistic features
-26.490867733796517	vmPFC	linguistic features
-10.960387832959578	dmPFC	linguistic features
-14.075219034911814	PMC	linguistic features
10.930351654518772	HG	linguistic features
-100.0	V1	linguistic features
-0.563804953677654	PostTemp	linguistic features
3.844771219883275	AntTemp	linguistic features
-9.524705291977288	AngG	linguistic features
-4.624660531905745	IFG	linguistic features
-9.878525644444904	MFG	linguistic features
-12.041765726631706	IFGorb	linguistic features
-10.219892008177045	vmPFC	linguistic features
-26.18399854077669	dmPFC	linguistic features
2.89464122435128	PMC	linguistic features
7.858825514024388	HG	linguistic features
38.04107227627853	V1	linguistic features
24.07908987745148	PostTemp	linguistic features
8.054835240057093	AntTemp	linguistic features
14.52671179178573	AngG	linguistic features
13.074159735361796	IFG	linguistic features
15.863510452630534	MFG	linguistic features
-17.337686390185613	IFGorb	linguistic features
31.463752714526688	vmPFC	linguistic features
25.29056421245473	dmPFC	linguistic features
14.19776149346767	PMC	linguistic features
12.58773918915542	HG	linguistic features
42.50939098799552	V1	linguistic features
15.39996036375412	PostTemp	linguistic features
5.553826966860203	AntTemp	linguistic features
14.814041823235437	AngG	linguistic features
19.365732970821306	IFG	linguistic features
11.02131903323025	MFG	linguistic features
18.735209538915743	IFGorb	linguistic features
-7.471253835431924	vmPFC	linguistic features
19.38235401741611	dmPFC	linguistic features
16.67712601788138	PMC	linguistic features
2.668317792595377	HG	linguistic features
-8.962740459279544	V1	linguistic features
17.886169151925632	PostTemp	linguistic features
13.360972608291704	AntTemp	linguistic features
22.79015007160547	AngG	linguistic features
17.086245772535047	IFG	linguistic features
44.55407508431641	MFG	linguistic features
8.192044792146746	IFGorb	linguistic features
27.048620885387265	vmPFC	linguistic features
11.692367657017131	dmPFC	linguistic features
-0.1546182753386756	PMC	linguistic features
11.970499905321534	HG	linguistic features
17.158543132601594	V1	linguistic features
9.71902293607394	PostTemp	linguistic features
23.39577089216676	AntTemp	linguistic features
6.721861575545594	AngG	linguistic features
17.32149420105295	IFG	linguistic features
-44.67761134217473	MFG	linguistic features
-18.824060703679983	IFGorb	linguistic features
-10.503544131746647	vmPFC	linguistic features
-26.28174174924161	dmPFC	linguistic features
-12.472795407222211	PMC	linguistic features
4.622500112999915	HG	linguistic features
48.52573885219787	V1	linguistic features
22.06167967028944	PostTemp	linguistic features
28.969801535157576	AntTemp	linguistic features
28.57431026327198	AngG	linguistic features
7.254318793963577	IFG	linguistic features
20.076115317460232	MFG	linguistic features
31.31730827964209	IFGorb	linguistic features
13.283179625799464	vmPFC	linguistic features
32.631240529172814	dmPFC	linguistic features
-4.034536272444453	PMC	linguistic features
8.72832403413989	HG	linguistic features
-26.94167285919372	V1	linguistic features
-8.228439960438862	PostTemp	linguistic features
-3.911608452299443	AntTemp	linguistic features
-13.096706560488364	AngG	linguistic features
-4.628589450648159	IFG	linguistic features
-0.63562622914594	MFG	linguistic features
-14.88207866057981	IFGorb	linguistic features
-36.26834378564405	vmPFC	linguistic features
-25.031028306064872	dmPFC	linguistic features
-27.088842999251167	PMC	linguistic features
-12.013177921644957	HG	linguistic features
-16.12262781724923	V1	linguistic features
19.975794505921527	PostTemp	linguistic features
9.663974798852056	AntTemp	linguistic features
22.80501286325853	AngG	linguistic features
9.387676679412603	IFG	linguistic features
36.59865526303805	MFG	linguistic features
19.434847844923897	IFGorb	linguistic features
-4.502396695092112	vmPFC	linguistic features
17.693778622489518	dmPFC	linguistic features
4.896917940495996	PMC	linguistic features
10.672858906591	HG	linguistic features
100.0	V1	linguistic features
18.608671985172386	PostTemp	linguistic features
25.92534218482068	AntTemp	linguistic features
33.89855590628218	AngG	linguistic features
34.50636394157809	IFG	linguistic features
5.710624630564492	MFG	linguistic features
23.55497970926016	IFGorb	linguistic features
13.149585425641764	vmPFC	linguistic features
27.32561189959924	dmPFC	linguistic features
10.348904779379565	PMC	linguistic features
11.697362093312323	HG	linguistic features
-3.551144118918776	V1	linguistic features
14.301011706032297	PostTemp	linguistic features
3.680879344241536	AntTemp	linguistic features
-13.506299923299729	AngG	linguistic features
28.154056786562823	IFG	linguistic features
-13.88989717626605	MFG	linguistic features
24.507436764222447	IFGorb	linguistic features
14.488251336793434	vmPFC	linguistic features
-1.1720570151342782	dmPFC	linguistic features
5.71763982569733	PMC	linguistic features
0.7602820355298345	HG	linguistic features
12.931844127061446	V1	linguistic features
-2.90204655517985	PostTemp	linguistic features
-13.364244530006092	AntTemp	linguistic features
12.004469356065131	AngG	linguistic features
8.84462669813381	IFG	linguistic features
-1.1982736537188945	MFG	linguistic features
-3.118388058666275	IFGorb	linguistic features
-17.92699388927497	vmPFC	linguistic features
0.3335468084037893	dmPFC	linguistic features
4.643002746688288	PMC	linguistic features
7.393548180258018	HG	linguistic features
-4.44866315490143	V1	linguistic features
9.030578883854163	PostTemp	linguistic features
-4.888969745865602	AntTemp	linguistic features
-2.802965859343121	AngG	linguistic features
-13.41179379933672	IFG	linguistic features
4.795311390324752	MFG	linguistic features
19.35081173412588	IFGorb	linguistic features
2.7861206656056066	vmPFC	linguistic features
-6.52335613429666	dmPFC	linguistic features
-0.3720510128602455	PMC	linguistic features
3.5327178606777205	HG	linguistic features
31.034266438266105	V1	linguistic features
7.471562168556478	PostTemp	linguistic features
7.75613087760182	AntTemp	linguistic features
19.12056224104894	AngG	linguistic features
12.839087156417309	IFG	linguistic features
20.3478043627807	MFG	linguistic features
29.24126628011712	IFGorb	linguistic features
-8.610060099155922	vmPFC	linguistic features
24.33292944771816	dmPFC	linguistic features
8.406510945280598	PMC	linguistic features
13.061702744774372	HG	linguistic features
55.21017663622341	V1	linguistic features
-6.7284616458	PostTemp	linguistic features
1.5481205233359483	AntTemp	linguistic features
-15.810427755312729	AngG	linguistic features
-69.10417264964764	IFG	linguistic features
-39.53442402885376	MFG	linguistic features
-41.29657105725133	IFGorb	linguistic features
4.111924563202621	vmPFC	linguistic features
-42.44560451479209	dmPFC	linguistic features
0.7386140745827863	PMC	linguistic features
-15.7190469365848	HG	linguistic features
34.677374478985804	V1	linguistic features
12.601200205843533	PostTemp	linguistic features
8.275679159114581	AntTemp	linguistic features
-19.41797872570784	AngG	linguistic features
22.130118498018163	IFG	linguistic features
-9.27340955791158	MFG	linguistic features
43.92492483455992	IFGorb	linguistic features
-18.477475180517512	vmPFC	linguistic features
17.00217102615508	dmPFC	linguistic features
7.530063508163064	PMC	linguistic features
-5.297487753236851	HG	linguistic features
34.8461358472994	V1	linguistic features
21.86834242071203	PostTemp	linguistic features
12.196952351857416	AntTemp	linguistic features
28.21888628985963	AngG	linguistic features
-7.78003015501351	IFG	linguistic features
-63.32537553409989	MFG	linguistic features
11.542716276980268	IFGorb	linguistic features
35.06172880410174	vmPFC	linguistic features
18.94925631323154	dmPFC	linguistic features
30.199764878553847	PMC	linguistic features
6.105285461888874	HG	linguistic features
-23.419877424463625	V1	linguistic features
22.13072349688755	PostTemp	linguistic features
18.12316796785128	AntTemp	linguistic features
38.66939432062931	AngG	linguistic features
-14.215610968423295	IFG	linguistic features
30.180338554736476	MFG	linguistic features
19.141039199013825	IFGorb	linguistic features
33.606884106841136	vmPFC	linguistic features
27.53078615024978	dmPFC	linguistic features
22.106826441766582	PMC	linguistic features
-1.8636366720031652	HG	linguistic features
-100.0	V1	linguistic features
4.111506269997422	PostTemp	linguistic features
18.129448521512376	AntTemp	linguistic features
-1.1546031572973554	AngG	linguistic features
-16.522271009479304	IFG	linguistic features
10.070799522689368	MFG	linguistic features
-17.379017337414037	IFGorb	linguistic features
11.570277498437887	vmPFC	linguistic features
4.810621209153155	dmPFC	linguistic features
-6.102333110492284	PMC	linguistic features
4.697246828349193	HG	linguistic features
18.632256918459817	V1	linguistic features
-16.588446856349655	PostTemp	linguistic features
4.345120183665617	AntTemp	linguistic features
-11.358116858353558	AngG	linguistic features
12.67723393465725	IFG	linguistic features
-15.913870969121836	MFG	linguistic features
-6.286537603528039	IFGorb	linguistic features
5.027812371544333	vmPFC	linguistic features
-7.261873093408464	dmPFC	linguistic features
5.593505199493596	PMC	linguistic features
6.2296617517382415	HG	linguistic features
10.528952843259194	V1	linguistic features
19.989972057223486	PostTemp	linguistic features
3.877694387785541	AntTemp	linguistic features
-11.222154481590026	AngG	linguistic features
24.294762813932312	IFG	linguistic features
74.14778367273522	MFG	linguistic features
-6.893412817266195	IFGorb	linguistic features
-10.046908137803504	vmPFC	linguistic features
-11.241633008819692	dmPFC	linguistic features
0.3149398826871747	PMC	linguistic features
-12.226745781815648	HG	linguistic features
8.532386549420718	V1	linguistic features
8.727136839440705	PostTemp	linguistic features
0.7358609498840255	AntTemp	linguistic features
42.91503035929546	AngG	linguistic features
-2.805320732446654	IFG	linguistic features
6.559011568044064	MFG	linguistic features
5.104851645483225	IFGorb	linguistic features
-42.12336187398116	vmPFC	linguistic features
-39.3355739421727	dmPFC	linguistic features
10.573667634434573	PMC	linguistic features
-6.71175626704708	HG	linguistic features
-31.648304436236565	V1	linguistic features
4.146134679552884	PostTemp	linguistic features
1.4931599905999673	AntTemp	linguistic features
-1.2415303925351089	AngG	linguistic features
38.87759396638768	IFG	linguistic features
-29.992608366755952	MFG	linguistic features
15.533438802087597	IFGorb	linguistic features
-4.686804636391659	vmPFC	linguistic features
20.65278324292304	dmPFC	linguistic features
10.407816525757964	PMC	linguistic features
18.478565269484275	HG	linguistic features
-78.0696995962026	V1	linguistic features
9.266119513809318	PostTemp	linguistic features
-26.0441213087094	AntTemp	linguistic features
29.673994510640476	AngG	linguistic features
5.252894328830711	IFG	linguistic features
25.05378291267733	MFG	linguistic features
-6.190852179902005	IFGorb	linguistic features
12.58593052613383	vmPFC	linguistic features
-3.9336198688851	dmPFC	linguistic features
11.626291607495592	PMC	linguistic features
-6.801839804934402	HG	linguistic features
100.0	V1	linguistic features
12.485609299773357	PostTemp	linguistic features
38.27053772017662	AntTemp	linguistic features
-1.2004538862806815	AngG	linguistic features
14.66665208212982	IFG	linguistic features
13.066557342770608	MFG	linguistic features
8.995660855787891	IFGorb	linguistic features
34.72376769818055	vmPFC	linguistic features
-7.542693476581505	dmPFC	linguistic features
4.817621639864522	PMC	linguistic features
7.718613250483888	HG	linguistic features
34.29096221187232	V1	linguistic features
13.54534428564747	PostTemp	linguistic features
5.184476209692959	AntTemp	linguistic features
-0.1552674444282143	AngG	linguistic features
12.8704172657521	IFG	linguistic features
14.24140729094204	MFG	linguistic features
3.8107054322095855	IFGorb	linguistic features
16.765063880629747	vmPFC	linguistic features
-3.709855394641553	dmPFC	linguistic features
22.176308821549306	PMC	linguistic features
3.2539955114830565	HG	linguistic features
-100.0	V1	linguistic features
8.329971806959426	PostTemp	linguistic features
7.923736419941503	AntTemp	linguistic features
4.551544353028969	AngG	linguistic features
34.96748151850231	IFG	linguistic features
25.19877402031796	MFG	linguistic features
5.51987713916248	IFGorb	linguistic features
-20.50307881711353	vmPFC	linguistic features
-18.920228304281157	dmPFC	linguistic features
-3.78644649992149	PMC	linguistic features
-1.905384293944665	HG	linguistic features
4.437661475626268	V1	linguistic features
26.000935922928957	PostTemp	linguistic features
29.856056171982843	AntTemp	linguistic features
19.17146509633413	AngG	linguistic features
29.895807573001026	IFG	linguistic features
-5.166599111065714	MFG	linguistic features
10.328203259136115	IFGorb	linguistic features
3.0162072150901365	vmPFC	linguistic features
-8.126003560437185	dmPFC	linguistic features
1.0295339784184283	PMC	linguistic features
14.006517684013216	HG	linguistic features
44.83055206147654	V1	linguistic features
3.8740632057750233	PostTemp	linguistic features
15.672650035432378	AntTemp	linguistic features
21.54777210752771	AngG	linguistic features
44.8658508746453	IFG	linguistic features
-0.6974866176251076	MFG	linguistic features
-5.693249175552976	IFGorb	linguistic features
-12.057665688167788	vmPFC	linguistic features
-7.863011647465219	dmPFC	linguistic features
8.666771479344398	PMC	linguistic features
4.349224282795143	HG	linguistic features
1.8915403876846644	V1	linguistic features
18.89843775799674	PostTemp	linguistic features
30.405877864954984	AntTemp	linguistic features
3.939326654478789	AngG	linguistic features
13.63815704970908	IFG	linguistic features
25.54910648800041	MFG	linguistic features
17.399249219953738	IFGorb	linguistic features
-3.490809460246184	vmPFC	linguistic features
8.109190739193787	dmPFC	linguistic features
7.0002168734497605	PMC	linguistic features
-11.460767699806135	HG	linguistic features
33.16984145894009	V1	linguistic features
-29.68414094813247	PostTemp	linguistic features
-16.35752317632455	AntTemp	linguistic features
-59.91848318850575	AngG	linguistic features
-13.9678059914636	IFG	linguistic features
73.47075996639279	MFG	linguistic features
94.78069830402436	IFGorb	linguistic features
-100.0	vmPFC	linguistic features
-15.665119864055413	dmPFC	linguistic features
-46.009035144360126	PMC	linguistic features
19.545591742701333	HG	linguistic features
-5.559093090150786	V1	linguistic features
-4.329215017538745	PostTemp	linguistic features
-8.668998767195287	AntTemp	linguistic features
-10.71293924659862	AngG	linguistic features
0.3268922163873058	IFG	linguistic features
7.228292827846304	MFG	linguistic features
18.95933252663803	IFGorb	linguistic features
-8.453156627830149	vmPFC	linguistic features
16.24791062137207	dmPFC	linguistic features
-5.643702494939061	PMC	linguistic features
5.339561486579977	HG	linguistic features
-20.02108483466483	V1	linguistic features
13.356046877578082	PostTemp	linguistic features
2.526330387294621	AntTemp	linguistic features
-10.81861424222846	AngG	linguistic features
7.607829101590441	IFG	linguistic features
14.465911812064098	MFG	linguistic features
54.79715017875638	IFGorb	linguistic features
10.155527149052844	vmPFC	linguistic features
22.71499495303521	dmPFC	linguistic features
4.802456828489967	PMC	linguistic features
18.19438640487949	HG	linguistic features
-8.073538784691506	V1	linguistic features
5.062587806811914	PostTemp	linguistic features
-5.621156843011892	AntTemp	linguistic features
-15.81717331107667	AngG	linguistic features
-12.09553660199089	IFG	linguistic features
21.947970708008967	MFG	linguistic features
-22.810059319137192	IFGorb	linguistic features
5.685479779758506	vmPFC	linguistic features
-0.2645188966743252	dmPFC	linguistic features
-0.2427329014957437	PMC	linguistic features
13.597781286204674	HG	linguistic features
22.86013395801318	V1	linguistic features
15.402913721287298	PostTemp	linguistic features
15.33051206831587	AntTemp	linguistic features
2.31126867817358	AngG	linguistic features
31.465374167701377	IFG	linguistic features
-16.385772645431313	MFG	linguistic features
5.476164107508655	IFGorb	linguistic features
9.999289433186853	vmPFC	linguistic features
15.9738863581349	dmPFC	linguistic features
17.215223789174576	PMC	linguistic features
9.981558322174672	HG	linguistic features
-0.3184159545428931	V1	linguistic features
9.945720236405675	PostTemp	linguistic features
-12.730887238567895	AntTemp	linguistic features
21.810956746635437	AngG	linguistic features
15.656288369224	IFG	linguistic features
9.169717804891398	MFG	linguistic features
-9.57004198972288	IFGorb	linguistic features
14.610032332902664	vmPFC	linguistic features
14.991871804085257	dmPFC	linguistic features
18.020586771621268	PMC	linguistic features
9.110338160991212	HG	linguistic features
38.28764651000747	V1	linguistic features
10.463674930793823	PostTemp	linguistic features
3.442748644141411	AntTemp	linguistic features
-0.7489060991682168	AngG	linguistic features
8.032770569341515	IFG	linguistic features
2.648887918040912	MFG	linguistic features
8.019200046360698	IFGorb	linguistic features
0.2991601077327663	vmPFC	linguistic features
-7.214198854912945	dmPFC	linguistic features
14.987494789604014	PMC	linguistic features
2.626236491414523	HG	linguistic features
-0.4434548407003693	V1	linguistic features
11.924411836178407	PostTemp	linguistic features
7.2959189247826	AntTemp	linguistic features
-6.254001755226479	AngG	linguistic features
16.501787772878764	IFG	linguistic features
4.296563304518305	MFG	linguistic features
-4.00225432814854	IFGorb	linguistic features
3.88615185319429	vmPFC	linguistic features
15.021443711072088	dmPFC	linguistic features
8.126112883498953	PMC	linguistic features
5.407583662635462	HG	linguistic features
-3.4208126855973173	V1	linguistic features
15.068784220147927	PostTemp	linguistic features
13.882063876285985	AntTemp	linguistic features
16.681188994445044	AngG	linguistic features
-4.665614621167145	IFG	linguistic features
-14.36229832037107	MFG	linguistic features
-7.269060382998482	IFGorb	linguistic features
6.401155857447856	vmPFC	linguistic features
-2.6135601828450525	dmPFC	linguistic features
7.709046189873566	PMC	linguistic features
13.019939442074	HG	linguistic features
49.55059409621835	V1	linguistic features
30.08118483385197	PostTemp	linguistic features
17.724636634857976	AntTemp	linguistic features
5.25170308133382	AngG	linguistic features
8.657665646467155	IFG	linguistic features
17.629303969600286	MFG	linguistic features
24.34735906066888	IFGorb	linguistic features
25.821650234128786	vmPFC	linguistic features
12.117360468263213	dmPFC	linguistic features
3.3512423295223264	PMC	linguistic features
27.71433139330664	HG	linguistic features
-2.47545626904137	V1	linguistic features
2.83120206029204	PostTemp	linguistic features
8.326490685702225	AntTemp	linguistic features
34.57742963923883	AngG	linguistic features
11.749459709030374	IFG	linguistic features
21.80296430871896	MFG	linguistic features
13.33642364182072	IFGorb	linguistic features
-8.393041149005539	vmPFC	linguistic features
-2.741216526428192	dmPFC	linguistic features
2.525676596354643	PMC	linguistic features
22.37774213875139	HG	linguistic features
4.7202288044338765	V1	linguistic features
5.134778235046101	PostTemp	linguistic features
5.554841776788674	AntTemp	linguistic features
28.64863654944013	AngG	linguistic features
7.609545894345121	IFG	linguistic features
4.338088164436607	MFG	linguistic features
17.535483246364457	IFGorb	linguistic features
7.664283312886198	vmPFC	linguistic features
21.47327600689038	dmPFC	linguistic features
16.248196959759493	PMC	linguistic features
8.69898402255987	HG	linguistic features
18.120919211006036	V1	linguistic features
6.70959333210825	PostTemp	linguistic features
-1.3975472076740625	AntTemp	linguistic features
-9.25865836785234	AngG	linguistic features
7.728710459034901	IFG	linguistic features
8.601930757644134	MFG	linguistic features
17.79668883395427	IFGorb	linguistic features
1.6169554146242635	vmPFC	linguistic features
-0.4715448822561194	dmPFC	linguistic features
4.155887233145116	PMC	linguistic features
6.134682564019533	HG	linguistic features
2.806652819784256	V1	linguistic features
1.315827209784685	PostTemp	linguistic features
-2.229682015500562	AntTemp	linguistic features
5.201349282763271	AngG	linguistic features
3.126867235506529	IFG	linguistic features
17.97699212186244	MFG	linguistic features
-1.659251423512496	IFGorb	linguistic features
10.324669225776573	vmPFC	linguistic features
-8.062642008026712	dmPFC	linguistic features
2.988231483305832	PMC	linguistic features
-2.2879885971858185	HG	linguistic features
2.0843203363516447	V1	linguistic features
16.97779420873973	PostTemp	linguistic features
22.900316478264592	AntTemp	linguistic features
30.06076650538121	AngG	linguistic features
2.9836669768541717	IFG	linguistic features
11.244246937332736	MFG	linguistic features
15.180769635360294	IFGorb	linguistic features
21.33719201047681	vmPFC	linguistic features
15.98017518615488	dmPFC	linguistic features
10.270388016532886	PMC	linguistic features
14.085909401591678	HG	linguistic features
-10.468463959076852	V1	linguistic features
11.010731383398442	PostTemp	linguistic features
-8.69587285758964	AntTemp	linguistic features
-14.442160270066909	AngG	linguistic features
1.4005093843668712	IFG	linguistic features
5.8751140327579545	MFG	linguistic features
-9.153206841208966	IFGorb	linguistic features
-2.022726602047625	vmPFC	linguistic features
-4.308592864685103	dmPFC	linguistic features
4.508123881935278	PMC	linguistic features
15.875842779748512	HG	linguistic features
-21.70595509682833	V1	linguistic features
17.982607883303952	PostTemp	linguistic features
4.647668385638768	AntTemp	linguistic features
-0.7256157768754962	AngG	linguistic features
15.688956087149808	IFG	linguistic features
3.610087823511272	MFG	linguistic features
-8.34842532287632	IFGorb	linguistic features
3.5371643130767056	vmPFC	linguistic features
-0.1498566326462476	dmPFC	linguistic features
3.004966230153423	PMC	linguistic features
10.124112667265418	HG	linguistic features
-4.821686353918708	V1	linguistic features
20.92646422435259	PostTemp	linguistic features
29.59556581192644	AntTemp	linguistic features
17.780260304172387	AngG	linguistic features
22.511795179673083	IFG	linguistic features
12.681387320346026	MFG	linguistic features
16.2287437248776	IFGorb	linguistic features
7.761284321842346	vmPFC	linguistic features
14.797144378738375	dmPFC	linguistic features
8.590828265390039	PMC	linguistic features
16.194488382140666	HG	linguistic features
8.117683158684425	V1	linguistic features
11.229698889638538	PostTemp	linguistic features
6.800941063988386	AntTemp	linguistic features
12.50373293897566	AngG	linguistic features
3.5969015687974784	IFG	linguistic features
22.43243101681972	MFG	linguistic features
-28.919211050859733	IFGorb	linguistic features
2.771768179936334	vmPFC	linguistic features
4.367436012029731	dmPFC	linguistic features
7.421635636694246	PMC	linguistic features
16.964336721164873	HG	linguistic features
14.89322771150842	V1	linguistic features
14.426876554948526	PostTemp	linguistic features
16.433221253149163	AntTemp	linguistic features
4.374152943015204	AngG	linguistic features
17.152466103326493	IFG	linguistic features
-1.5029799470785172	MFG	linguistic features
-5.21429073473638	IFGorb	linguistic features
9.120472253635334	vmPFC	linguistic features
15.39621095483456	dmPFC	linguistic features
-3.1744729996717487	PMC	linguistic features
16.604182889609486	HG	linguistic features
-36.02883031015804	V1	linguistic features
10.7389370528245	PostTemp	linguistic features
13.546373494986186	AntTemp	linguistic features
18.2453684975805	AngG	linguistic features
17.869907230519974	IFG	linguistic features
3.369984563845273	MFG	linguistic features
-13.76534773577097	IFGorb	linguistic features
12.169269782792332	vmPFC	linguistic features
33.88919038082043	dmPFC	linguistic features
-2.178713223994829	PMC	linguistic features
23.14907650955234	HG	linguistic features
-3.7143554680768194	V1	linguistic features
10.038048826674965	PostTemp	linguistic features
-4.916714977257684	AntTemp	linguistic features
-2.608606860310584	AngG	linguistic features
1.2596554484030962	IFG	linguistic features
7.494666336700402	MFG	linguistic features
13.68580330737623	IFGorb	linguistic features
-3.0913728267533798	vmPFC	linguistic features
0.5184571330375087	dmPFC	linguistic features
-4.607544017083833	PMC	linguistic features
9.074649779160412	HG	linguistic features
-7.035643558014215	V1	linguistic features
1.4824626343371714	PostTemp	GloVe: embeddings
-6.389005448404812	AntTemp	GloVe: embeddings
-4.789636459469442	AngG	GloVe: embeddings
25.195533560385464	IFG	GloVe: embeddings
-1.2157697136580603	MFG	GloVe: embeddings
-1.828440039122849	IFGorb	GloVe: embeddings
-2.828402100414453	vmPFC	GloVe: embeddings
23.247040104802423	dmPFC	GloVe: embeddings
7.768844923413126	PMC	GloVe: embeddings
7.514277625782265	HG	GloVe: embeddings
72.4106042913079	V1	GloVe: embeddings
15.979934515336488	PostTemp	GloVe: embeddings
10.884064353592612	AntTemp	GloVe: embeddings
21.54812461130281	AngG	GloVe: embeddings
2.515456134609485	IFG	GloVe: embeddings
25.810927378321463	MFG	GloVe: embeddings
2.3011688424406938	IFGorb	GloVe: embeddings
-17.536233658733746	vmPFC	GloVe: embeddings
-0.4077837857854373	dmPFC	GloVe: embeddings
20.577327652404435	PMC	GloVe: embeddings
20.24875357700124	HG	GloVe: embeddings
-51.94087458349059	V1	GloVe: embeddings
-5.203804613405716	PostTemp	GloVe: embeddings
-2.916444085795875	AntTemp	GloVe: embeddings
-30.339374725862395	AngG	GloVe: embeddings
5.278032959057622	IFG	GloVe: embeddings
-66.05506251332538	MFG	GloVe: embeddings
-29.052085559419048	IFGorb	GloVe: embeddings
-4.36811969351191	vmPFC	GloVe: embeddings
6.128337197002991	dmPFC	GloVe: embeddings
-17.1961820348531	PMC	GloVe: embeddings
0.4509121149190671	HG	GloVe: embeddings
-17.392195481336678	V1	GloVe: embeddings
21.86862544468022	PostTemp	GloVe: embeddings
39.03599637682193	AntTemp	GloVe: embeddings
49.03406692139148	AngG	GloVe: embeddings
15.962929953405336	IFG	GloVe: embeddings
8.526170378122885	MFG	GloVe: embeddings
23.721014167177614	IFGorb	GloVe: embeddings
6.383155904610346	vmPFC	GloVe: embeddings
42.97264196342489	dmPFC	GloVe: embeddings
22.027216579657345	PMC	GloVe: embeddings
16.792859125410256	HG	GloVe: embeddings
30.833562768946575	V1	GloVe: embeddings
9.260305625440324	PostTemp	GloVe: embeddings
8.653127426336255	AntTemp	GloVe: embeddings
3.462178254837952	AngG	GloVe: embeddings
0.2738099240559205	IFG	GloVe: embeddings
-40.42955204180939	MFG	GloVe: embeddings
-17.185586104082887	IFGorb	GloVe: embeddings
14.988578015721584	vmPFC	GloVe: embeddings
11.921848397185231	dmPFC	GloVe: embeddings
0.2500158450775071	PMC	GloVe: embeddings
8.866763662309339	HG	GloVe: embeddings
-3.3079491065342603	V1	GloVe: embeddings
14.144765319600577	PostTemp	GloVe: embeddings
11.179722885566909	AntTemp	GloVe: embeddings
19.445437127513717	AngG	GloVe: embeddings
13.88501302590364	IFG	GloVe: embeddings
-4.568251833531952	MFG	GloVe: embeddings
19.244537601103943	IFGorb	GloVe: embeddings
11.73781432030391	vmPFC	GloVe: embeddings
26.57637421498361	dmPFC	GloVe: embeddings
25.72710328158069	PMC	GloVe: embeddings
14.685067592260994	HG	GloVe: embeddings
100.0	V1	GloVe: embeddings
16.848309386832444	PostTemp	GloVe: embeddings
23.26285355656212	AntTemp	GloVe: embeddings
-26.78028908344931	AngG	GloVe: embeddings
17.93783481266031	IFG	GloVe: embeddings
26.495626048271664	MFG	GloVe: embeddings
27.798796861211397	IFGorb	GloVe: embeddings
12.163103567092582	vmPFC	GloVe: embeddings
26.243482794839384	dmPFC	GloVe: embeddings
22.74662558191748	PMC	GloVe: embeddings
12.013638130191428	HG	GloVe: embeddings
5.098504289157306	V1	GloVe: embeddings
16.61663855122655	PostTemp	GloVe: embeddings
14.072692018076111	AntTemp	GloVe: embeddings
28.561154579016485	AngG	GloVe: embeddings
28.50043127600038	IFG	GloVe: embeddings
40.28022816333452	MFG	GloVe: embeddings
34.82851973789454	IFGorb	GloVe: embeddings
21.53921145437014	vmPFC	GloVe: embeddings
27.560701329831616	dmPFC	GloVe: embeddings
6.998966844024696	PMC	GloVe: embeddings
26.67607177992809	HG	GloVe: embeddings
-74.6361493110353	V1	GloVe: embeddings
7.508769547493305	PostTemp	GloVe: embeddings
-11.966602391631785	AntTemp	GloVe: embeddings
7.919917075178073	AngG	GloVe: embeddings
12.659226217932762	IFG	GloVe: embeddings
43.66081348699768	MFG	GloVe: embeddings
6.903849730147448	IFGorb	GloVe: embeddings
1.4027546548032936	vmPFC	GloVe: embeddings
7.621298938833368	dmPFC	GloVe: embeddings
13.365254015451994	PMC	GloVe: embeddings
23.46078232669297	HG	GloVe: embeddings
-57.9625763315286	V1	GloVe: embeddings
12.80195600374539	PostTemp	GloVe: embeddings
6.69726107539142	AntTemp	GloVe: embeddings
-4.913409672805393	AngG	GloVe: embeddings
17.416533786145585	IFG	GloVe: embeddings
9.238216204269952	MFG	GloVe: embeddings
7.112340614122975	IFGorb	GloVe: embeddings
25.94306122258797	vmPFC	GloVe: embeddings
21.28883155683497	dmPFC	GloVe: embeddings
-0.2018972029028133	PMC	GloVe: embeddings
16.94518777518447	HG	GloVe: embeddings
13.063598941487534	V1	GloVe: embeddings
25.123203911700603	PostTemp	GloVe: embeddings
32.488606849904	AntTemp	GloVe: embeddings
0.6233423448241893	AngG	GloVe: embeddings
16.88150257409517	IFG	GloVe: embeddings
23.34531823544433	MFG	GloVe: embeddings
29.31407937058077	IFGorb	GloVe: embeddings
12.596071672719312	vmPFC	GloVe: embeddings
30.66466022983946	dmPFC	GloVe: embeddings
19.46292050456394	PMC	GloVe: embeddings
34.878829816534804	HG	GloVe: embeddings
10.284275234344928	V1	GloVe: embeddings
20.21219240214466	PostTemp	GloVe: embeddings
22.73857944119361	AntTemp	GloVe: embeddings
13.030555725395349	AngG	GloVe: embeddings
4.090154588736263	IFG	GloVe: embeddings
14.193001607146712	MFG	GloVe: embeddings
0.4949697094426606	IFGorb	GloVe: embeddings
-26.837280699889966	vmPFC	GloVe: embeddings
17.790800032117318	dmPFC	GloVe: embeddings
8.837067294013345	PMC	GloVe: embeddings
28.830184936716385	HG	GloVe: embeddings
-52.07334601927867	V1	GloVe: embeddings
5.739914854190439	PostTemp	GloVe: embeddings
1.5958562515613677	AntTemp	GloVe: embeddings
6.094815353849584	AngG	GloVe: embeddings
17.53594415746078	IFG	GloVe: embeddings
-2.597156175904592	MFG	GloVe: embeddings
8.4007071685781	IFGorb	GloVe: embeddings
-9.147372808410204	vmPFC	GloVe: embeddings
-14.516957376437151	dmPFC	GloVe: embeddings
3.7407548565338224	PMC	GloVe: embeddings
23.42911868853766	HG	GloVe: embeddings
13.072364841962816	V1	GloVe: embeddings
18.04813101861843	PostTemp	GloVe: embeddings
5.23590408628534	AntTemp	GloVe: embeddings
12.958709422443343	AngG	GloVe: embeddings
-1.4529941963051307	IFG	GloVe: embeddings
8.946547304945241	MFG	GloVe: embeddings
1.7755314843776289	IFGorb	GloVe: embeddings
-14.786196786849906	vmPFC	GloVe: embeddings
-7.47230226561596	dmPFC	GloVe: embeddings
9.599325703021762	PMC	GloVe: embeddings
7.129011423388229	HG	GloVe: embeddings
27.943274854072097	V1	GloVe: embeddings
5.508569221848698	PostTemp	GloVe: embeddings
8.222275993352875	AntTemp	GloVe: embeddings
-4.947563715628387	AngG	GloVe: embeddings
5.451885874523903	IFG	GloVe: embeddings
-1.455945787147627	MFG	GloVe: embeddings
-5.841404667231017	IFGorb	GloVe: embeddings
17.454370228899087	vmPFC	GloVe: embeddings
11.875327085445166	dmPFC	GloVe: embeddings
8.075236086615883	PMC	GloVe: embeddings
8.172111013346946	HG	GloVe: embeddings
-42.35892141706471	V1	GloVe: embeddings
9.80937646087325	PostTemp	GloVe: embeddings
1.9565165157308455	AntTemp	GloVe: embeddings
21.89005034392307	AngG	GloVe: embeddings
43.69692481795233	IFG	GloVe: embeddings
42.45539550754889	MFG	GloVe: embeddings
9.36569684330068	IFGorb	GloVe: embeddings
0.97567415340077	vmPFC	GloVe: embeddings
5.561271494585491	dmPFC	GloVe: embeddings
9.08902975281224	PMC	GloVe: embeddings
6.0912488589889815	HG	GloVe: embeddings
13.883782812943288	V1	GloVe: embeddings
15.800529531369184	PostTemp	GloVe: embeddings
8.24270572245692	AntTemp	GloVe: embeddings
23.55223670377508	AngG	GloVe: embeddings
3.7486092111482696	IFG	GloVe: embeddings
4.713970444824021	MFG	GloVe: embeddings
29.573314907032515	IFGorb	GloVe: embeddings
9.501867376407294	vmPFC	GloVe: embeddings
-4.607866212143693	dmPFC	GloVe: embeddings
2.957917849459645	PMC	GloVe: embeddings
12.016506215205036	HG	GloVe: embeddings
-3.897201179116721	V1	GloVe: embeddings
5.612434068241384	PostTemp	GloVe: embeddings
10.334476356589294	AntTemp	GloVe: embeddings
8.712956515640204	AngG	GloVe: embeddings
-7.095157303317373	IFG	GloVe: embeddings
32.63095010311826	MFG	GloVe: embeddings
17.87432028085468	IFGorb	GloVe: embeddings
13.154791800073587	vmPFC	GloVe: embeddings
15.545523705611666	dmPFC	GloVe: embeddings
0.0395946163403743	PMC	GloVe: embeddings
12.208661270058192	HG	GloVe: embeddings
-9.458505765017074	V1	GloVe: embeddings
2.102991121487176	PostTemp	GloVe: embeddings
12.501850360017716	AntTemp	GloVe: embeddings
-17.8718073360369	AngG	GloVe: embeddings
8.141949657961094	IFG	GloVe: embeddings
26.838850451028257	MFG	GloVe: embeddings
-26.526533345503804	IFGorb	GloVe: embeddings
-15.914053163014344	vmPFC	GloVe: embeddings
-11.477373647941825	dmPFC	GloVe: embeddings
-6.210359971877805	PMC	GloVe: embeddings
31.399195587873745	HG	GloVe: embeddings
0.4092639377756524	V1	GloVe: embeddings
2.6423573119278974	PostTemp	GloVe: embeddings
-8.726723053943115	AntTemp	GloVe: embeddings
-8.649642862907521	AngG	GloVe: embeddings
29.59726664194488	IFG	GloVe: embeddings
38.449423021058415	MFG	GloVe: embeddings
2.005478510251248	IFGorb	GloVe: embeddings
-16.1236057112977	vmPFC	GloVe: embeddings
-4.206822071042748	dmPFC	GloVe: embeddings
12.19420274264845	PMC	GloVe: embeddings
21.720280684625017	HG	GloVe: embeddings
100.0	V1	GloVe: embeddings
11.842729305729252	PostTemp	GloVe: embeddings
20.30258553119606	AntTemp	GloVe: embeddings
18.84420019448729	AngG	GloVe: embeddings
19.72579217253976	IFG	GloVe: embeddings
36.69008693743876	MFG	GloVe: embeddings
30.3462864407887	IFGorb	GloVe: embeddings
5.7911607601431765	vmPFC	GloVe: embeddings
9.305760333614389	dmPFC	GloVe: embeddings
-5.318295810608104	PMC	GloVe: embeddings
16.782114240842745	HG	GloVe: embeddings
49.86774490864697	V1	GloVe: embeddings
16.87633759155248	PostTemp	GloVe: embeddings
1.9112876054969077	AntTemp	GloVe: embeddings
-6.0972780454096105	AngG	GloVe: embeddings
22.598809176734587	IFG	GloVe: embeddings
30.8592727230535	MFG	GloVe: embeddings
34.02431690792947	IFGorb	GloVe: embeddings
24.94225064219136	vmPFC	GloVe: embeddings
12.212634204559166	dmPFC	GloVe: embeddings
1.215147808471972	PMC	GloVe: embeddings
12.657537858377903	HG	GloVe: embeddings
60.276616246802384	V1	GloVe: embeddings
9.245547531009535	PostTemp	GloVe: embeddings
-3.3329891344602776	AntTemp	GloVe: embeddings
8.927609727730259	AngG	GloVe: embeddings
36.95511475923524	IFG	GloVe: embeddings
0.0163196016097497	MFG	GloVe: embeddings
13.21782871277412	IFGorb	GloVe: embeddings
-17.615066584687437	vmPFC	GloVe: embeddings
-30.904524418430647	dmPFC	GloVe: embeddings
-6.238030381356826	PMC	GloVe: embeddings
2.308732764734817	HG	GloVe: embeddings
27.6352142625233	V1	GloVe: embeddings
21.7019495828987	PostTemp	GloVe: embeddings
23.14816677175473	AntTemp	GloVe: embeddings
18.61329229381842	AngG	GloVe: embeddings
42.5332639150469	IFG	GloVe: embeddings
8.9173136930999	MFG	GloVe: embeddings
27.292244841948072	IFGorb	GloVe: embeddings
-7.010241356325995	vmPFC	GloVe: embeddings
-2.1408627502867543	dmPFC	GloVe: embeddings
4.427844996654984	PMC	GloVe: embeddings
12.36725301773622	HG	GloVe: embeddings
50.0800851755624	V1	GloVe: embeddings
15.80431155260508	PostTemp	GloVe: embeddings
7.677607657694896	AntTemp	GloVe: embeddings
17.020713781168737	AngG	GloVe: embeddings
21.10763454763021	IFG	GloVe: embeddings
6.986924028559292	MFG	GloVe: embeddings
13.137774041575604	IFGorb	GloVe: embeddings
-5.619958721509443	vmPFC	GloVe: embeddings
13.169032271565712	dmPFC	GloVe: embeddings
4.285349642134442	PMC	GloVe: embeddings
10.135784726773862	HG	GloVe: embeddings
49.09222924117032	V1	GloVe: embeddings
-7.527019982277332	PostTemp	GloVe: embeddings
-0.7844652664165203	AntTemp	GloVe: embeddings
-40.74493928788549	AngG	GloVe: embeddings
19.259894247182444	IFG	GloVe: embeddings
-20.828250057186025	MFG	GloVe: embeddings
-15.119789783134983	IFGorb	GloVe: embeddings
51.92910809328814	vmPFC	GloVe: embeddings
-9.332543252978716	dmPFC	GloVe: embeddings
16.959238818071164	PMC	GloVe: embeddings
16.613950043976946	HG	GloVe: embeddings
49.44575199337118	V1	GloVe: embeddings
26.86415295383832	PostTemp	GloVe: embeddings
32.540036348794224	AntTemp	GloVe: embeddings
16.220159700044757	AngG	GloVe: embeddings
51.15112099118767	IFG	GloVe: embeddings
25.17170231339472	MFG	GloVe: embeddings
57.67924085342359	IFGorb	GloVe: embeddings
11.509808911650753	vmPFC	GloVe: embeddings
30.341035058540587	dmPFC	GloVe: embeddings
13.145126660432672	PMC	GloVe: embeddings
-11.034267123701447	HG	GloVe: embeddings
29.979389583902503	V1	GloVe: embeddings
47.8177103352226	PostTemp	GloVe: embeddings
47.60782898225713	AntTemp	GloVe: embeddings
57.797582791164025	AngG	GloVe: embeddings
34.23112740261517	IFG	GloVe: embeddings
-56.32555899792512	MFG	GloVe: embeddings
43.01744090863994	IFGorb	GloVe: embeddings
8.851609311818155	vmPFC	GloVe: embeddings
29.045641378457105	dmPFC	GloVe: embeddings
29.35192905901285	PMC	GloVe: embeddings
-3.350856902945066	HG	GloVe: embeddings
7.505562046701697	V1	GloVe: embeddings
16.571868817727534	PostTemp	GloVe: embeddings
27.37556709757002	AntTemp	GloVe: embeddings
28.405535452578444	AngG	GloVe: embeddings
15.68593176903072	IFG	GloVe: embeddings
10.469298115727431	MFG	GloVe: embeddings
25.553048768630347	IFGorb	GloVe: embeddings
50.27383753421273	vmPFC	GloVe: embeddings
27.266348070692203	dmPFC	GloVe: embeddings
18.919117903070735	PMC	GloVe: embeddings
9.855234164996746	HG	GloVe: embeddings
-100.0	V1	GloVe: embeddings
26.313690206489674	PostTemp	GloVe: embeddings
16.93734093598778	AntTemp	GloVe: embeddings
22.11175482695803	AngG	GloVe: embeddings
31.242004900537896	IFG	GloVe: embeddings
36.42049369069317	MFG	GloVe: embeddings
-6.168796164839527	IFGorb	GloVe: embeddings
8.114332014381626	vmPFC	GloVe: embeddings
36.639169253441736	dmPFC	GloVe: embeddings
-6.90412281876306	PMC	GloVe: embeddings
5.6055871269801205	HG	GloVe: embeddings
-16.581137440356315	V1	GloVe: embeddings
-21.418538081242307	PostTemp	GloVe: embeddings
-21.64021659179736	AntTemp	GloVe: embeddings
10.74035463548982	AngG	GloVe: embeddings
27.92749727306365	IFG	GloVe: embeddings
2.118319878120478	MFG	GloVe: embeddings
11.950140095525985	IFGorb	GloVe: embeddings
21.618188472912088	vmPFC	GloVe: embeddings
13.89862641610932	dmPFC	GloVe: embeddings
20.083603897622968	PMC	GloVe: embeddings
20.804666620666147	HG	GloVe: embeddings
-13.572102100516831	V1	GloVe: embeddings
13.21868458573241	PostTemp	GloVe: embeddings
15.925566075519964	AntTemp	GloVe: embeddings
6.023712152336324	AngG	GloVe: embeddings
-0.5423848873986111	IFG	GloVe: embeddings
-12.656355415496906	MFG	GloVe: embeddings
-36.42535465587155	IFGorb	GloVe: embeddings
-8.502410226450895	vmPFC	GloVe: embeddings
2.510356114958085	dmPFC	GloVe: embeddings
4.9323306719275966	PMC	GloVe: embeddings
7.419120806079224	HG	GloVe: embeddings
3.1636651479267144	V1	GloVe: embeddings
-23.781734615060337	PostTemp	GloVe: embeddings
0.8063034593821686	AntTemp	GloVe: embeddings
33.517591405482726	AngG	GloVe: embeddings
-25.50303571638534	IFG	GloVe: embeddings
-12.864722246947752	MFG	GloVe: embeddings
-1.5242960903421103	IFGorb	GloVe: embeddings
19.529453810385917	vmPFC	GloVe: embeddings
-31.82321613004443	dmPFC	GloVe: embeddings
26.353432758839336	PMC	GloVe: embeddings
7.579141727198641	HG	GloVe: embeddings
28.279726286465017	V1	GloVe: embeddings
11.027323118923292	PostTemp	GloVe: embeddings
7.664035325999556	AntTemp	GloVe: embeddings
17.30806753592195	AngG	GloVe: embeddings
-0.2486297044355671	IFG	GloVe: embeddings
27.89583566106276	MFG	GloVe: embeddings
2.5345052192714284	IFGorb	GloVe: embeddings
19.39572090767673	vmPFC	GloVe: embeddings
25.062118280590568	dmPFC	GloVe: embeddings
18.127754758769303	PMC	GloVe: embeddings
7.0677713965395865	HG	GloVe: embeddings
-15.027377450345105	V1	GloVe: embeddings
15.296851819270724	PostTemp	GloVe: embeddings
-9.89549233140096	AntTemp	GloVe: embeddings
33.34281219707954	AngG	GloVe: embeddings
6.754290150410855	IFG	GloVe: embeddings
-1.892695928128696	MFG	GloVe: embeddings
3.1656888090336945	IFGorb	GloVe: embeddings
9.00857589323942	vmPFC	GloVe: embeddings
11.386140935534517	dmPFC	GloVe: embeddings
0.1829803988484753	PMC	GloVe: embeddings
11.605229475604704	HG	GloVe: embeddings
-69.48663033176096	V1	GloVe: embeddings
14.889718689829335	PostTemp	GloVe: embeddings
-11.159747813062769	AntTemp	GloVe: embeddings
59.54544382406996	AngG	GloVe: embeddings
-14.776218094074276	IFG	GloVe: embeddings
7.325328019204188	MFG	GloVe: embeddings
-3.960569834858016	IFGorb	GloVe: embeddings
55.15997395703823	vmPFC	GloVe: embeddings
0.2995883738041469	dmPFC	GloVe: embeddings
31.959134456877216	PMC	GloVe: embeddings
-6.094266861975892	HG	GloVe: embeddings
-4.81284474040125	V1	GloVe: embeddings
26.539607318516325	PostTemp	GloVe: embeddings
29.10385300575406	AntTemp	GloVe: embeddings
13.475392922099482	AngG	GloVe: embeddings
17.94215348707476	IFG	GloVe: embeddings
26.424180284545628	MFG	GloVe: embeddings
13.360859153693848	IFGorb	GloVe: embeddings
27.692868369324664	vmPFC	GloVe: embeddings
18.929181847548687	dmPFC	GloVe: embeddings
31.650278193578256	PMC	GloVe: embeddings
16.886646609145505	HG	GloVe: embeddings
75.61378585471007	V1	GloVe: embeddings
23.922683530394945	PostTemp	GloVe: embeddings
34.941157608822216	AntTemp	GloVe: embeddings
30.12314273520533	AngG	GloVe: embeddings
17.322577532309154	IFG	GloVe: embeddings
35.15853900382089	MFG	GloVe: embeddings
25.62232977573486	IFGorb	GloVe: embeddings
50.47606350876597	vmPFC	GloVe: embeddings
29.935520210088924	dmPFC	GloVe: embeddings
24.01206650125621	PMC	GloVe: embeddings
13.891639885501371	HG	GloVe: embeddings
-100.0	V1	GloVe: embeddings
18.008236903170108	PostTemp	GloVe: embeddings
33.20421728307537	AntTemp	GloVe: embeddings
-8.037946242849399	AngG	GloVe: embeddings
23.155623237936517	IFG	GloVe: embeddings
-25.23159243381074	MFG	GloVe: embeddings
17.76772108459113	IFGorb	GloVe: embeddings
-14.19816633419672	vmPFC	GloVe: embeddings
1.4946615298427526	dmPFC	GloVe: embeddings
6.6527689020516565	PMC	GloVe: embeddings
23.04598033258208	HG	GloVe: embeddings
54.86287412058258	V1	GloVe: embeddings
21.19554430472318	PostTemp	GloVe: embeddings
13.592331600033608	AntTemp	GloVe: embeddings
33.38367225709047	AngG	GloVe: embeddings
34.83265461945396	IFG	GloVe: embeddings
13.284184900486014	MFG	GloVe: embeddings
26.36702453912607	IFGorb	GloVe: embeddings
15.436482466670236	vmPFC	GloVe: embeddings
5.6211530170567645	dmPFC	GloVe: embeddings
6.728706489412868	PMC	GloVe: embeddings
7.377692000126129	HG	GloVe: embeddings
12.036335031098762	V1	GloVe: embeddings
14.1775659127644	PostTemp	GloVe: embeddings
4.488557804301001	AntTemp	GloVe: embeddings
-18.884091847535277	AngG	GloVe: embeddings
-9.872223503371332	IFG	GloVe: embeddings
20.85890478084186	MFG	GloVe: embeddings
-0.542705270513298	IFGorb	GloVe: embeddings
-7.866150378257529	vmPFC	GloVe: embeddings
-19.646753102552893	dmPFC	GloVe: embeddings
-10.450193471495725	PMC	GloVe: embeddings
-4.547305653555586	HG	GloVe: embeddings
14.280300573600982	V1	GloVe: embeddings
-6.737918685007503	PostTemp	GloVe: embeddings
-1.2159193382237732	AntTemp	GloVe: embeddings
-51.16125582184444	AngG	GloVe: embeddings
32.09209208184865	IFG	GloVe: embeddings
73.6888048062729	MFG	GloVe: embeddings
63.819437280112055	IFGorb	GloVe: embeddings
-100.0	vmPFC	GloVe: embeddings
-41.10180996585484	dmPFC	GloVe: embeddings
-32.06158598983461	PMC	GloVe: embeddings
-2.946467289726942	HG	GloVe: embeddings
8.726940328320824	V1	GloVe: embeddings
5.805411438034254	PostTemp	GloVe: embeddings
9.186505709947165	AntTemp	GloVe: embeddings
0.6375444640178602	AngG	GloVe: embeddings
18.99589318195116	IFG	GloVe: embeddings
16.989203452452365	MFG	GloVe: embeddings
37.03750580054347	IFGorb	GloVe: embeddings
9.389311513493116	vmPFC	GloVe: embeddings
17.27130746163382	dmPFC	GloVe: embeddings
15.64354730786331	PMC	GloVe: embeddings
3.9736611058019298	HG	GloVe: embeddings
-41.19307931073028	V1	GloVe: embeddings
16.37119228273506	PostTemp	GloVe: embeddings
13.745895011510994	AntTemp	GloVe: embeddings
-5.622889448710205	AngG	GloVe: embeddings
-11.027950605160967	IFG	GloVe: embeddings
21.60099034664915	MFG	GloVe: embeddings
-4.0710082151123625	IFGorb	GloVe: embeddings
7.779147857560173	vmPFC	GloVe: embeddings
9.761219372465527	dmPFC	GloVe: embeddings
-7.335459151017392	PMC	GloVe: embeddings
12.168898449219537	HG	GloVe: embeddings
-26.5318005605842	V1	GloVe: embeddings
19.838451581489032	PostTemp	GloVe: embeddings
21.77518442743869	AntTemp	GloVe: embeddings
39.546550833903154	AngG	GloVe: embeddings
10.959727073784885	IFG	GloVe: embeddings
25.698649876268732	MFG	GloVe: embeddings
11.103392271149506	IFGorb	GloVe: embeddings
48.04337158492632	vmPFC	GloVe: embeddings
25.765097393928688	dmPFC	GloVe: embeddings
12.92096222057942	PMC	GloVe: embeddings
21.990120182762748	HG	GloVe: embeddings
-15.235613149050604	V1	GloVe: embeddings
11.198736758891377	PostTemp	GloVe: embeddings
14.293680723184782	AntTemp	GloVe: embeddings
41.30800073427101	AngG	GloVe: embeddings
-4.337488167525736	IFG	GloVe: embeddings
-22.410540303669094	MFG	GloVe: embeddings
8.363063123722714	IFGorb	GloVe: embeddings
19.89924908018042	vmPFC	GloVe: embeddings
28.694184120201683	dmPFC	GloVe: embeddings
19.15615577989063	PMC	GloVe: embeddings
3.0241355225324176	HG	GloVe: embeddings
50.20639181559056	V1	GloVe: embeddings
5.526046746810011	PostTemp	GloVe: embeddings
-10.709624770532471	AntTemp	GloVe: embeddings
6.069115240855226	AngG	GloVe: embeddings
13.058817182561793	IFG	GloVe: embeddings
21.32740196988932	MFG	GloVe: embeddings
-15.957502118522292	IFGorb	GloVe: embeddings
14.664489923691068	vmPFC	GloVe: embeddings
-2.1850212286886044	dmPFC	GloVe: embeddings
17.818936328407155	PMC	GloVe: embeddings
14.340636575388988	HG	GloVe: embeddings
33.43160752452993	V1	GloVe: embeddings
20.831249496554676	PostTemp	GloVe: embeddings
15.641983562449038	AntTemp	GloVe: embeddings
15.900690573836648	AngG	GloVe: embeddings
16.80090828062767	IFG	GloVe: embeddings
28.06288741552423	MFG	GloVe: embeddings
29.12036925175647	IFGorb	GloVe: embeddings
-5.413155640455859	vmPFC	GloVe: embeddings
1.9692102923296968	dmPFC	GloVe: embeddings
10.416953870378896	PMC	GloVe: embeddings
-25.79297878239075	HG	GloVe: embeddings
9.476556014828782	V1	GloVe: embeddings
21.42738100368111	PostTemp	GloVe: embeddings
20.825870824223077	AntTemp	GloVe: embeddings
2.606523760751746	AngG	GloVe: embeddings
12.454629258059606	IFG	GloVe: embeddings
7.354050994844011	MFG	GloVe: embeddings
-9.73317598914507	IFGorb	GloVe: embeddings
8.72044151708582	vmPFC	GloVe: embeddings
14.669786073479411	dmPFC	GloVe: embeddings
8.0450796728104	PMC	GloVe: embeddings
-7.907880545662313	HG	GloVe: embeddings
-1.3541492284624512	V1	GloVe: embeddings
5.641931686047113	PostTemp	GloVe: embeddings
19.242150628643536	AntTemp	GloVe: embeddings
11.092389845015976	AngG	GloVe: embeddings
1.2199153132777938	IFG	GloVe: embeddings
7.067797671591808	MFG	GloVe: embeddings
-14.087919244023658	IFGorb	GloVe: embeddings
6.846405487549198	vmPFC	GloVe: embeddings
1.487799757497362	dmPFC	GloVe: embeddings
6.019943768224284	PMC	GloVe: embeddings
5.871324587271023	HG	GloVe: embeddings
-12.377804426486184	V1	GloVe: embeddings
26.43001127895983	PostTemp	GloVe: embeddings
6.980924184789017	AntTemp	GloVe: embeddings
22.11805069934057	AngG	GloVe: embeddings
15.786234835259046	IFG	GloVe: embeddings
11.979975590486424	MFG	GloVe: embeddings
-1.4508351901955103	IFGorb	GloVe: embeddings
11.471041367374085	vmPFC	GloVe: embeddings
14.876014973695067	dmPFC	GloVe: embeddings
9.55028907706707	PMC	GloVe: embeddings
8.721335786501832	HG	GloVe: embeddings
25.36779060325565	V1	GloVe: embeddings
14.696857843223109	PostTemp	GloVe: embeddings
4.040005048866682	AntTemp	GloVe: embeddings
15.786050947564176	AngG	GloVe: embeddings
26.327742986218787	IFG	GloVe: embeddings
-20.85425415501693	MFG	GloVe: embeddings
-5.332763303397854	IFGorb	GloVe: embeddings
-0.5278581988199307	vmPFC	GloVe: embeddings
13.486610549043068	dmPFC	GloVe: embeddings
8.214078344046502	PMC	GloVe: embeddings
20.14396237928715	HG	GloVe: embeddings
16.262933147231244	V1	GloVe: embeddings
19.47461050090392	PostTemp	GloVe: embeddings
22.68957276938372	AntTemp	GloVe: embeddings
17.07198569933828	AngG	GloVe: embeddings
9.423992101960591	IFG	GloVe: embeddings
12.503977792795956	MFG	GloVe: embeddings
16.656099278704666	IFGorb	GloVe: embeddings
6.15902114263263	vmPFC	GloVe: embeddings
21.09007905445634	dmPFC	GloVe: embeddings
11.045255561152304	PMC	GloVe: embeddings
9.461478860265098	HG	GloVe: embeddings
13.91025392013479	V1	GloVe: embeddings
26.647207302931054	PostTemp	GloVe: embeddings
21.575383647859905	AntTemp	GloVe: embeddings
3.524322215996744	AngG	GloVe: embeddings
35.06515860094018	IFG	GloVe: embeddings
35.6548024183386	MFG	GloVe: embeddings
10.89813799989863	IFGorb	GloVe: embeddings
-5.502227022068296	vmPFC	GloVe: embeddings
-7.858801011907107	dmPFC	GloVe: embeddings
12.97958294523295	PMC	GloVe: embeddings
9.723543486043052	HG	GloVe: embeddings
10.651583600803868	V1	GloVe: embeddings
7.506228892808656	PostTemp	GloVe: embeddings
7.498363050682213	AntTemp	GloVe: embeddings
9.787535072546044	AngG	GloVe: embeddings
-8.540091054843788	IFG	GloVe: embeddings
2.4507748863981904	MFG	GloVe: embeddings
39.884284410485385	IFGorb	GloVe: embeddings
17.709324325319535	vmPFC	GloVe: embeddings
13.974967348296882	dmPFC	GloVe: embeddings
12.428291451259078	PMC	GloVe: embeddings
8.334689398690925	HG	GloVe: embeddings
-2.560026785717198	V1	GloVe: embeddings
22.452399954319937	PostTemp	GloVe: embeddings
24.889333721506468	AntTemp	GloVe: embeddings
41.41235920844472	AngG	GloVe: embeddings
51.20198714942752	IFG	GloVe: embeddings
16.550931703029722	MFG	GloVe: embeddings
24.87634700439419	IFGorb	GloVe: embeddings
15.095058975586062	vmPFC	GloVe: embeddings
17.464438550795798	dmPFC	GloVe: embeddings
6.550010736768573	PMC	GloVe: embeddings
14.423349470869953	HG	GloVe: embeddings
-6.04778808916736	V1	GloVe: embeddings
11.65856902539202	PostTemp	GloVe: embeddings
3.303117619647116	AntTemp	GloVe: embeddings
-1.620536247805883	AngG	GloVe: embeddings
5.261465371870284	IFG	GloVe: embeddings
3.8427880050536554	MFG	GloVe: embeddings
12.941410484217377	IFGorb	GloVe: embeddings
16.28438860507268	vmPFC	GloVe: embeddings
10.215535857718471	dmPFC	GloVe: embeddings
-1.653375184142004	PMC	GloVe: embeddings
12.415398437365363	HG	GloVe: embeddings
-15.504415194756344	V1	GloVe: embeddings
23.35910297989095	PostTemp	GloVe: embeddings
21.17334708793627	AntTemp	GloVe: embeddings
11.048814539000718	AngG	GloVe: embeddings
27.08149245901216	IFG	GloVe: embeddings
11.713421045555606	MFG	GloVe: embeddings
21.127583099407342	IFGorb	GloVe: embeddings
19.44351049560892	vmPFC	GloVe: embeddings
29.183027301943536	dmPFC	GloVe: embeddings
20.579611377408288	PMC	GloVe: embeddings
14.018149059861988	HG	GloVe: embeddings
14.097140440978048	V1	GloVe: embeddings
22.64866969412197	PostTemp	GloVe: embeddings
12.670986503344178	AntTemp	GloVe: embeddings
9.386616598716978	AngG	GloVe: embeddings
25.460337045424907	IFG	GloVe: embeddings
3.798263700414125	MFG	GloVe: embeddings
23.72256437014927	IFGorb	GloVe: embeddings
13.006847694667822	vmPFC	GloVe: embeddings
8.077092459032926	dmPFC	GloVe: embeddings
8.360482076062855	PMC	GloVe: embeddings
14.714633472215995	HG	GloVe: embeddings
-4.8296528027333645	V1	GloVe: embeddings
19.35972433309016	PostTemp	GloVe: embeddings
8.496939953236273	AntTemp	GloVe: embeddings
33.179787409498104	AngG	GloVe: embeddings
26.72607584724916	IFG	GloVe: embeddings
22.52025153391213	MFG	GloVe: embeddings
11.716766340974331	IFGorb	GloVe: embeddings
14.889932022180838	vmPFC	GloVe: embeddings
10.426134174699474	dmPFC	GloVe: embeddings
8.87030743209485	PMC	GloVe: embeddings
13.92609628070273	HG	GloVe: embeddings
40.79010559531655	V1	GloVe: embeddings
8.871464539108596	PostTemp	GloVe: embeddings
13.061592471842877	AntTemp	GloVe: embeddings
-7.747107140950265	AngG	GloVe: embeddings
-0.2105198290706527	IFG	GloVe: embeddings
-7.502585381605717	MFG	GloVe: embeddings
-3.660769305121487	IFGorb	GloVe: embeddings
15.07948306375147	vmPFC	GloVe: embeddings
8.983805909860031	dmPFC	GloVe: embeddings
-5.367458513123408	PMC	GloVe: embeddings
12.794277126900768	HG	GloVe: embeddings
27.62671280752829	V1	GloVe: embeddings
13.714667012392054	PostTemp	GloVe: embeddings
13.28495175301071	AntTemp	GloVe: embeddings
27.94029012127129	AngG	GloVe: embeddings
13.219730842906724	IFG	GloVe: embeddings
8.24248424812135	MFG	GloVe: embeddings
-10.010150975058613	IFGorb	GloVe: embeddings
20.206899999435983	vmPFC	GloVe: embeddings
35.69933131371244	dmPFC	GloVe: embeddings
8.20786837640832	PMC	GloVe: embeddings
22.107546761133424	HG	GloVe: embeddings
20.565207999518943	V1	GloVe: embeddings
18.8295421174383	PostTemp	GloVe: embeddings
0.5917029348593518	AntTemp	GloVe: embeddings
17.131004431468817	AngG	GloVe: embeddings
-3.4973163333401183	IFG	GloVe: embeddings
-5.241563047499167	MFG	GloVe: embeddings
-9.43902469861843	IFGorb	GloVe: embeddings
10.440260971626165	vmPFC	GloVe: embeddings
13.573491108387554	dmPFC	GloVe: embeddings
7.92978324442519	PMC	GloVe: embeddings
6.23732511698237	HG	GloVe: embeddings
2.388344406978648	V1	GloVe: embeddings
15.782575744193258	PostTemp	BERT: transformation magnitudes
14.034641890527022	AntTemp	BERT: transformation magnitudes
-0.3772760032802486	AngG	BERT: transformation magnitudes
17.125747446984946	IFG	BERT: transformation magnitudes
18.95602592616746	MFG	BERT: transformation magnitudes
49.59198567817192	IFGorb	BERT: transformation magnitudes
-12.79369488116115	vmPFC	BERT: transformation magnitudes
4.155450239818062	dmPFC	BERT: transformation magnitudes
-8.369945932506644	PMC	BERT: transformation magnitudes
18.945336899296	HG	BERT: transformation magnitudes
3.039918122173876	V1	BERT: transformation magnitudes
13.104026040578356	PostTemp	BERT: transformation magnitudes
19.55046640904453	AntTemp	BERT: transformation magnitudes
0.966118258160592	AngG	BERT: transformation magnitudes
27.898250989062813	IFG	BERT: transformation magnitudes
16.837128285606596	MFG	BERT: transformation magnitudes
12.243866944209753	IFGorb	BERT: transformation magnitudes
0.6463524279979691	vmPFC	BERT: transformation magnitudes
19.54459048510206	dmPFC	BERT: transformation magnitudes
-2.9007185941488065	PMC	BERT: transformation magnitudes
51.53716025533311	HG	BERT: transformation magnitudes
-49.64129241463402	V1	BERT: transformation magnitudes
27.876196840134792	PostTemp	BERT: transformation magnitudes
16.69914149678651	AntTemp	BERT: transformation magnitudes
22.02747276014988	AngG	BERT: transformation magnitudes
-25.575401637222622	IFG	BERT: transformation magnitudes
-13.577085049065024	MFG	BERT: transformation magnitudes
-32.35576151337367	IFGorb	BERT: transformation magnitudes
-28.116072884677457	vmPFC	BERT: transformation magnitudes
-5.63006482789774	dmPFC	BERT: transformation magnitudes
-1.186258204167431	PMC	BERT: transformation magnitudes
38.75189989939975	HG	BERT: transformation magnitudes
-51.03125800383078	V1	BERT: transformation magnitudes
34.767476729557835	PostTemp	BERT: transformation magnitudes
53.15363159488488	AntTemp	BERT: transformation magnitudes
43.51039979383003	AngG	BERT: transformation magnitudes
15.69650413498156	IFG	BERT: transformation magnitudes
17.76036301357956	MFG	BERT: transformation magnitudes
-10.187896696562303	IFGorb	BERT: transformation magnitudes
5.380243252589558	vmPFC	BERT: transformation magnitudes
21.888224672846817	dmPFC	BERT: transformation magnitudes
17.358490881115483	PMC	BERT: transformation magnitudes
50.67611554897532	HG	BERT: transformation magnitudes
-38.673311958892505	V1	BERT: transformation magnitudes
7.347908094412907	PostTemp	BERT: transformation magnitudes
22.213589941498853	AntTemp	BERT: transformation magnitudes
-23.712575727920147	AngG	BERT: transformation magnitudes
-0.1964363327757145	IFG	BERT: transformation magnitudes
-49.42847025826296	MFG	BERT: transformation magnitudes
9.196212305550516	IFGorb	BERT: transformation magnitudes
-8.236117848581129	vmPFC	BERT: transformation magnitudes
-22.87523647413717	dmPFC	BERT: transformation magnitudes
-0.5069671183506169	PMC	BERT: transformation magnitudes
22.045165240791253	HG	BERT: transformation magnitudes
56.232999280731896	V1	BERT: transformation magnitudes
17.897652819664334	PostTemp	BERT: transformation magnitudes
17.985798585872832	AntTemp	BERT: transformation magnitudes
7.444519391402782	AngG	BERT: transformation magnitudes
2.9780826022502014	IFG	BERT: transformation magnitudes
7.293869993761297	MFG	BERT: transformation magnitudes
12.942345304117175	IFGorb	BERT: transformation magnitudes
-14.354592240491057	vmPFC	BERT: transformation magnitudes
-18.74786955708585	dmPFC	BERT: transformation magnitudes
6.012335853120625	PMC	BERT: transformation magnitudes
35.05838504107264	HG	BERT: transformation magnitudes
100.0	V1	BERT: transformation magnitudes
15.553727975850192	PostTemp	BERT: transformation magnitudes
5.692042973435999	AntTemp	BERT: transformation magnitudes
-12.440475709188393	AngG	BERT: transformation magnitudes
-8.974129058372338	IFG	BERT: transformation magnitudes
4.684744666930425	MFG	BERT: transformation magnitudes
3.671840724295795	IFGorb	BERT: transformation magnitudes
3.3529824919488083	vmPFC	BERT: transformation magnitudes
-0.7984476009267433	dmPFC	BERT: transformation magnitudes
9.381485489442136	PMC	BERT: transformation magnitudes
26.08870680722264	HG	BERT: transformation magnitudes
-51.12789543653865	V1	BERT: transformation magnitudes
16.50094658834944	PostTemp	BERT: transformation magnitudes
17.2274547775843	AntTemp	BERT: transformation magnitudes
-1.346453821410144	AngG	BERT: transformation magnitudes
34.50226534320476	IFG	BERT: transformation magnitudes
-11.485388454703196	MFG	BERT: transformation magnitudes
5.877199401174934	IFGorb	BERT: transformation magnitudes
-4.917816339596971	vmPFC	BERT: transformation magnitudes
8.907279980193627	dmPFC	BERT: transformation magnitudes
3.2971307905820346	PMC	BERT: transformation magnitudes
47.69653822467355	HG	BERT: transformation magnitudes
-53.29430462981664	V1	BERT: transformation magnitudes
42.14207831360447	PostTemp	BERT: transformation magnitudes
49.75848735917258	AntTemp	BERT: transformation magnitudes
56.14930250525552	AngG	BERT: transformation magnitudes
42.96339630316715	IFG	BERT: transformation magnitudes
26.77513135967771	MFG	BERT: transformation magnitudes
14.421425772196123	IFGorb	BERT: transformation magnitudes
3.230780108976577	vmPFC	BERT: transformation magnitudes
-1.2872219929312847	dmPFC	BERT: transformation magnitudes
10.687629657517702	PMC	BERT: transformation magnitudes
62.88291337661512	HG	BERT: transformation magnitudes
-8.066626973224915	V1	BERT: transformation magnitudes
25.956703152651784	PostTemp	BERT: transformation magnitudes
6.016488671981144	AntTemp	BERT: transformation magnitudes
-23.60434786738407	AngG	BERT: transformation magnitudes
25.982263684035978	IFG	BERT: transformation magnitudes
-6.068940023396423	MFG	BERT: transformation magnitudes
10.626835132797044	IFGorb	BERT: transformation magnitudes
1.1816317497882665	vmPFC	BERT: transformation magnitudes
12.655106211730391	dmPFC	BERT: transformation magnitudes
-3.172244535037514	PMC	BERT: transformation magnitudes
32.13535634604418	HG	BERT: transformation magnitudes
8.14406782966902	V1	BERT: transformation magnitudes
20.79047345657168	PostTemp	BERT: transformation magnitudes
18.459511776821827	AntTemp	BERT: transformation magnitudes
32.485884656064805	AngG	BERT: transformation magnitudes
15.974860610577684	IFG	BERT: transformation magnitudes
11.38372561262019	MFG	BERT: transformation magnitudes
21.644642591392184	IFGorb	BERT: transformation magnitudes
-20.74636825794222	vmPFC	BERT: transformation magnitudes
25.341127055074608	dmPFC	BERT: transformation magnitudes
8.567311529028915	PMC	BERT: transformation magnitudes
31.35709553901829	HG	BERT: transformation magnitudes
-38.700897094208194	V1	BERT: transformation magnitudes
49.75608104565375	PostTemp	BERT: transformation magnitudes
41.09139850745564	AntTemp	BERT: transformation magnitudes
31.515242357312683	AngG	BERT: transformation magnitudes
35.05599242776663	IFG	BERT: transformation magnitudes
39.31036372258762	MFG	BERT: transformation magnitudes
3.930745722233618	IFGorb	BERT: transformation magnitudes
-9.646774806151456	vmPFC	BERT: transformation magnitudes
20.503887095364096	dmPFC	BERT: transformation magnitudes
-3.589569558789002	PMC	BERT: transformation magnitudes
54.523823893575305	HG	BERT: transformation magnitudes
-68.796421134078	V1	BERT: transformation magnitudes
21.77263839055675	PostTemp	BERT: transformation magnitudes
25.894751815916223	AntTemp	BERT: transformation magnitudes
6.317184134889144	AngG	BERT: transformation magnitudes
1.98073637360768	IFG	BERT: transformation magnitudes
20.29770061617196	MFG	BERT: transformation magnitudes
2.064519711197726	IFGorb	BERT: transformation magnitudes
13.155547517003018	vmPFC	BERT: transformation magnitudes
1.1752010659959309	dmPFC	BERT: transformation magnitudes
15.177888984233046	PMC	BERT: transformation magnitudes
41.37254553166084	HG	BERT: transformation magnitudes
80.86351092951134	V1	BERT: transformation magnitudes
8.964462366007032	PostTemp	BERT: transformation magnitudes
-24.502740876440637	AntTemp	BERT: transformation magnitudes
-3.648209929810627	AngG	BERT: transformation magnitudes
5.921440299224551	IFG	BERT: transformation magnitudes
-11.224216008636729	MFG	BERT: transformation magnitudes
13.705395498293193	IFGorb	BERT: transformation magnitudes
21.26179306058329	vmPFC	BERT: transformation magnitudes
12.905478431278732	dmPFC	BERT: transformation magnitudes
11.53928116525062	PMC	BERT: transformation magnitudes
10.414442044936752	HG	BERT: transformation magnitudes
-100.0	V1	BERT: transformation magnitudes
20.355037118647104	PostTemp	BERT: transformation magnitudes
32.67624810479651	AntTemp	BERT: transformation magnitudes
-10.934051821103589	AngG	BERT: transformation magnitudes
7.907760873535075	IFG	BERT: transformation magnitudes
41.04125176767873	MFG	BERT: transformation magnitudes
-5.061494589150589	IFGorb	BERT: transformation magnitudes
18.399731234938628	vmPFC	BERT: transformation magnitudes
31.77657349023981	dmPFC	BERT: transformation magnitudes
7.6242766736631316	PMC	BERT: transformation magnitudes
14.28089066600981	HG	BERT: transformation magnitudes
5.786450201419958	V1	BERT: transformation magnitudes
32.324042687456014	PostTemp	BERT: transformation magnitudes
34.13029514712613	AntTemp	BERT: transformation magnitudes
29.347282771377053	AngG	BERT: transformation magnitudes
17.01244622260157	IFG	BERT: transformation magnitudes
46.84357698789412	MFG	BERT: transformation magnitudes
11.182058462339056	IFGorb	BERT: transformation magnitudes
23.01511458689879	vmPFC	BERT: transformation magnitudes
25.02750616767881	dmPFC	BERT: transformation magnitudes
12.368772006366894	PMC	BERT: transformation magnitudes
30.718895998940148	HG	BERT: transformation magnitudes
13.86201386908748	V1	BERT: transformation magnitudes
21.26272272154656	PostTemp	BERT: transformation magnitudes
33.56342678123456	AntTemp	BERT: transformation magnitudes
1.0790132529538967	AngG	BERT: transformation magnitudes
3.2244361735650187	IFG	BERT: transformation magnitudes
8.991132980156399	MFG	BERT: transformation magnitudes
-24.877992061819786	IFGorb	BERT: transformation magnitudes
22.13616575477712	vmPFC	BERT: transformation magnitudes
-3.503402911164951	dmPFC	BERT: transformation magnitudes
7.008818315643091	PMC	BERT: transformation magnitudes
30.52882403130211	HG	BERT: transformation magnitudes
25.221565802741573	V1	BERT: transformation magnitudes
26.25621450174552	PostTemp	BERT: transformation magnitudes
21.706853641595597	AntTemp	BERT: transformation magnitudes
61.94668563280191	AngG	BERT: transformation magnitudes
-2.52444475477	IFG	BERT: transformation magnitudes
38.41655933476535	MFG	BERT: transformation magnitudes
16.81691230615988	IFGorb	BERT: transformation magnitudes
4.747821445933071	vmPFC	BERT: transformation magnitudes
10.616267784756442	dmPFC	BERT: transformation magnitudes
0.7082396747516588	PMC	BERT: transformation magnitudes
25.298765719581144	HG	BERT: transformation magnitudes
6.346583161052156	V1	BERT: transformation magnitudes
7.263800908105058	PostTemp	BERT: transformation magnitudes
5.605946720586855	AntTemp	BERT: transformation magnitudes
-11.507560893369323	AngG	BERT: transformation magnitudes
6.151048883216959	IFG	BERT: transformation magnitudes
-1.848721115296764	MFG	BERT: transformation magnitudes
26.19812194409813	IFGorb	BERT: transformation magnitudes
-20.705064290043392	vmPFC	BERT: transformation magnitudes
6.495910154689484	dmPFC	BERT: transformation magnitudes
4.820982531376209	PMC	BERT: transformation magnitudes
25.446514014504302	HG	BERT: transformation magnitudes
-3.9992117113476895	V1	BERT: transformation magnitudes
45.40636940274771	PostTemp	BERT: transformation magnitudes
10.80228455164418	AntTemp	BERT: transformation magnitudes
38.7716487011176	AngG	BERT: transformation magnitudes
25.708979503664654	IFG	BERT: transformation magnitudes
45.3783015634078	MFG	BERT: transformation magnitudes
23.667958317433254	IFGorb	BERT: transformation magnitudes
25.93021207461472	vmPFC	BERT: transformation magnitudes
15.780290526812468	dmPFC	BERT: transformation magnitudes
24.08407216070602	PMC	BERT: transformation magnitudes
41.72166440412178	HG	BERT: transformation magnitudes
100.0	V1	BERT: transformation magnitudes
14.414574447608148	PostTemp	BERT: transformation magnitudes
30.0991141904005	AntTemp	BERT: transformation magnitudes
-1.1419363313850024	AngG	BERT: transformation magnitudes
15.596554985521816	IFG	BERT: transformation magnitudes
46.33982801578762	MFG	BERT: transformation magnitudes
0.2005598795572729	IFGorb	BERT: transformation magnitudes
14.678181248562447	vmPFC	BERT: transformation magnitudes
16.906794290788767	dmPFC	BERT: transformation magnitudes
-14.952506999668412	PMC	BERT: transformation magnitudes
37.77011970531397	HG	BERT: transformation magnitudes
27.29989612550692	V1	BERT: transformation magnitudes
24.04468043050074	PostTemp	BERT: transformation magnitudes
13.016846848959156	AntTemp	BERT: transformation magnitudes
10.935870142844566	AngG	BERT: transformation magnitudes
-14.105111528117195	IFG	BERT: transformation magnitudes
29.40359097370021	MFG	BERT: transformation magnitudes
17.568447194221346	IFGorb	BERT: transformation magnitudes
-2.464706498848616	vmPFC	BERT: transformation magnitudes
6.900617867054248	dmPFC	BERT: transformation magnitudes
0.9912490290572616	PMC	BERT: transformation magnitudes
47.82926885094713	HG	BERT: transformation magnitudes
17.641912690028942	V1	BERT: transformation magnitudes
34.56006628660198	PostTemp	BERT: transformation magnitudes
30.724132329674408	AntTemp	BERT: transformation magnitudes
-6.382363165673725	AngG	BERT: transformation magnitudes
47.717328916657934	IFG	BERT: transformation magnitudes
24.34610735976792	MFG	BERT: transformation magnitudes
3.562285570058596	IFGorb	BERT: transformation magnitudes
-1.5174946141939647	vmPFC	BERT: transformation magnitudes
-3.945321739420261	dmPFC	BERT: transformation magnitudes
-0.5337049594493778	PMC	BERT: transformation magnitudes
33.11261903913725	HG	BERT: transformation magnitudes
-28.86801822802984	V1	BERT: transformation magnitudes
14.52331552357053	PostTemp	BERT: transformation magnitudes
7.732880661307159	AntTemp	BERT: transformation magnitudes
15.345676046963083	AngG	BERT: transformation magnitudes
3.82296499922118	IFG	BERT: transformation magnitudes
-4.10544258521744	MFG	BERT: transformation magnitudes
16.13771735133554	IFGorb	BERT: transformation magnitudes
-7.908212837437997	vmPFC	BERT: transformation magnitudes
4.601428756426796	dmPFC	BERT: transformation magnitudes
10.542915312907482	PMC	BERT: transformation magnitudes
6.287102043626448	HG	BERT: transformation magnitudes
33.242862986017805	V1	BERT: transformation magnitudes
34.33282571037468	PostTemp	BERT: transformation magnitudes
30.77752350284179	AntTemp	BERT: transformation magnitudes
1.4261756176693603	AngG	BERT: transformation magnitudes
16.66354266801391	IFG	BERT: transformation magnitudes
12.338477190342264	MFG	BERT: transformation magnitudes
40.24715859957272	IFGorb	BERT: transformation magnitudes
3.28259195060858	vmPFC	BERT: transformation magnitudes
28.007790267392245	dmPFC	BERT: transformation magnitudes
14.463728270868836	PMC	BERT: transformation magnitudes
18.51506420567763	HG	BERT: transformation magnitudes
35.22631725149693	V1	BERT: transformation magnitudes
16.18403835753317	PostTemp	BERT: transformation magnitudes
21.086032402693604	AntTemp	BERT: transformation magnitudes
-79.34250804542718	AngG	BERT: transformation magnitudes
-31.442489171516964	IFG	BERT: transformation magnitudes
-13.976878919167806	MFG	BERT: transformation magnitudes
-65.11811687239411	IFGorb	BERT: transformation magnitudes
16.372923096320825	vmPFC	BERT: transformation magnitudes
25.099857204331816	dmPFC	BERT: transformation magnitudes
-1.2114430867319832	PMC	BERT: transformation magnitudes
25.252004929672616	HG	BERT: transformation magnitudes
20.12835883316807	V1	BERT: transformation magnitudes
28.948065348904795	PostTemp	BERT: transformation magnitudes
9.059553963927112	AntTemp	BERT: transformation magnitudes
56.91165317273323	AngG	BERT: transformation magnitudes
17.338823765528012	IFG	BERT: transformation magnitudes
44.98577108438981	MFG	BERT: transformation magnitudes
27.502062784778623	IFGorb	BERT: transformation magnitudes
12.784913763387411	vmPFC	BERT: transformation magnitudes
18.89888537750841	dmPFC	BERT: transformation magnitudes
12.01372871690154	PMC	BERT: transformation magnitudes
-4.466966409831272	HG	BERT: transformation magnitudes
5.464209186760885	V1	BERT: transformation magnitudes
50.51544140011357	PostTemp	BERT: transformation magnitudes
51.36857068103112	AntTemp	BERT: transformation magnitudes
55.09187091240016	AngG	BERT: transformation magnitudes
9.610123226773112	IFG	BERT: transformation magnitudes
-16.318901771514152	MFG	BERT: transformation magnitudes
42.91067444658608	IFGorb	BERT: transformation magnitudes
-7.864760238888754	vmPFC	BERT: transformation magnitudes
3.600955017911809	dmPFC	BERT: transformation magnitudes
41.75719828515652	PMC	BERT: transformation magnitudes
10.306543179278776	HG	BERT: transformation magnitudes
-66.15268151166532	V1	BERT: transformation magnitudes
24.54457130583882	PostTemp	BERT: transformation magnitudes
44.938979138896286	AntTemp	BERT: transformation magnitudes
17.95379931126269	AngG	BERT: transformation magnitudes
29.60484291815143	IFG	BERT: transformation magnitudes
23.43288848863152	MFG	BERT: transformation magnitudes
46.30133727740635	IFGorb	BERT: transformation magnitudes
2.155118141887073	vmPFC	BERT: transformation magnitudes
33.597068278818604	dmPFC	BERT: transformation magnitudes
2.203310351794691	PMC	BERT: transformation magnitudes
33.103304808871655	HG	BERT: transformation magnitudes
-12.52717133770516	V1	BERT: transformation magnitudes
16.943267836718046	PostTemp	BERT: transformation magnitudes
4.219005826435111	AntTemp	BERT: transformation magnitudes
11.297483783587817	AngG	BERT: transformation magnitudes
21.398944519691003	IFG	BERT: transformation magnitudes
16.01848866961383	MFG	BERT: transformation magnitudes
15.394974351065096	IFGorb	BERT: transformation magnitudes
5.97841610200432	vmPFC	BERT: transformation magnitudes
-3.655682186238816	dmPFC	BERT: transformation magnitudes
11.519545563754711	PMC	BERT: transformation magnitudes
39.77380346286866	HG	BERT: transformation magnitudes
31.404668947661136	V1	BERT: transformation magnitudes
14.55207177570143	PostTemp	BERT: transformation magnitudes
10.581719076344372	AntTemp	BERT: transformation magnitudes
6.0102080473454045	AngG	BERT: transformation magnitudes
7.227750006511766	IFG	BERT: transformation magnitudes
-6.301020323592392	MFG	BERT: transformation magnitudes
0.7812869234517005	IFGorb	BERT: transformation magnitudes
20.88637387027872	vmPFC	BERT: transformation magnitudes
11.987456512497427	dmPFC	BERT: transformation magnitudes
23.270491945404387	PMC	BERT: transformation magnitudes
29.75704414047437	HG	BERT: transformation magnitudes
0.6076811276894386	V1	BERT: transformation magnitudes
13.574415958971452	PostTemp	BERT: transformation magnitudes
15.831508368823629	AntTemp	BERT: transformation magnitudes
6.099807736130363	AngG	BERT: transformation magnitudes
-3.3193025339681514	IFG	BERT: transformation magnitudes
15.89346706230186	MFG	BERT: transformation magnitudes
-31.805290774982627	IFGorb	BERT: transformation magnitudes
11.975261398900937	vmPFC	BERT: transformation magnitudes
21.556550373510294	dmPFC	BERT: transformation magnitudes
12.833448314791488	PMC	BERT: transformation magnitudes
58.77709670389445	HG	BERT: transformation magnitudes
-13.380791707840542	V1	BERT: transformation magnitudes
4.1701346161715245	PostTemp	BERT: transformation magnitudes
28.43038188160591	AntTemp	BERT: transformation magnitudes
12.468801475411846	AngG	BERT: transformation magnitudes
4.440423928305575	IFG	BERT: transformation magnitudes
22.985403768448812	MFG	BERT: transformation magnitudes
26.284661281377986	IFGorb	BERT: transformation magnitudes
0.5463406100983498	vmPFC	BERT: transformation magnitudes
52.87010690280918	dmPFC	BERT: transformation magnitudes
-17.38097112415081	PMC	BERT: transformation magnitudes
51.14818176376652	HG	BERT: transformation magnitudes
38.62798226608512	V1	BERT: transformation magnitudes
18.10899738437509	PostTemp	BERT: transformation magnitudes
11.750261591497717	AntTemp	BERT: transformation magnitudes
9.955341551148567	AngG	BERT: transformation magnitudes
23.16226760217756	IFG	BERT: transformation magnitudes
19.6576617290869	MFG	BERT: transformation magnitudes
12.253264257932733	IFGorb	BERT: transformation magnitudes
11.015118801869166	vmPFC	BERT: transformation magnitudes
13.333554396034629	dmPFC	BERT: transformation magnitudes
10.729761903139032	PMC	BERT: transformation magnitudes
37.23242382419913	HG	BERT: transformation magnitudes
-25.157766391577585	V1	BERT: transformation magnitudes
19.308671640310777	PostTemp	BERT: transformation magnitudes
17.45847402586772	AntTemp	BERT: transformation magnitudes
31.86065459777732	AngG	BERT: transformation magnitudes
14.009300311171474	IFG	BERT: transformation magnitudes
-7.971781849229255	MFG	BERT: transformation magnitudes
10.787243241177071	IFGorb	BERT: transformation magnitudes
-7.931554849732791	vmPFC	BERT: transformation magnitudes
23.925759675558076	dmPFC	BERT: transformation magnitudes
-2.0400524687373283	PMC	BERT: transformation magnitudes
31.489229525138285	HG	BERT: transformation magnitudes
100.0	V1	BERT: transformation magnitudes
18.979571712776227	PostTemp	BERT: transformation magnitudes
28.81810528754738	AntTemp	BERT: transformation magnitudes
24.955370266751896	AngG	BERT: transformation magnitudes
-0.6782466555127706	IFG	BERT: transformation magnitudes
-15.430325834279548	MFG	BERT: transformation magnitudes
39.94107853052434	IFGorb	BERT: transformation magnitudes
12.845214158352109	vmPFC	BERT: transformation magnitudes
26.683881741737704	dmPFC	BERT: transformation magnitudes
13.901741102001456	PMC	BERT: transformation magnitudes
8.97939732659233	HG	BERT: transformation magnitudes
34.9151208870267	V1	BERT: transformation magnitudes
34.10885913121677	PostTemp	BERT: transformation magnitudes
48.237085838320496	AntTemp	BERT: transformation magnitudes
32.73290734858804	AngG	BERT: transformation magnitudes
16.09591612032566	IFG	BERT: transformation magnitudes
47.2228509922109	MFG	BERT: transformation magnitudes
26.028088135727742	IFGorb	BERT: transformation magnitudes
35.125920959017755	vmPFC	BERT: transformation magnitudes
22.39399110783095	dmPFC	BERT: transformation magnitudes
11.98383592539669	PMC	BERT: transformation magnitudes
43.33143417440071	HG	BERT: transformation magnitudes
96.14676531559354	V1	BERT: transformation magnitudes
18.5473348837287	PostTemp	BERT: transformation magnitudes
17.662198513531234	AntTemp	BERT: transformation magnitudes
12.841748073912193	AngG	BERT: transformation magnitudes
-17.930444926554518	IFG	BERT: transformation magnitudes
6.7253427897326485	MFG	BERT: transformation magnitudes
26.889231360256844	IFGorb	BERT: transformation magnitudes
24.2218195603162	vmPFC	BERT: transformation magnitudes
39.13306160245613	dmPFC	BERT: transformation magnitudes
12.705599887183505	PMC	BERT: transformation magnitudes
37.83743661781085	HG	BERT: transformation magnitudes
75.35728494310897	V1	BERT: transformation magnitudes
18.0736877555802	PostTemp	BERT: transformation magnitudes
36.1556495857099	AntTemp	BERT: transformation magnitudes
9.452424098757971	AngG	BERT: transformation magnitudes
4.167006426514205	IFG	BERT: transformation magnitudes
-9.509725636355316	MFG	BERT: transformation magnitudes
14.190478208420954	IFGorb	BERT: transformation magnitudes
32.20247732479773	vmPFC	BERT: transformation magnitudes
20.67085075989332	dmPFC	BERT: transformation magnitudes
2.5932511390240167	PMC	BERT: transformation magnitudes
50.65471659236768	HG	BERT: transformation magnitudes
32.35273223057352	V1	BERT: transformation magnitudes
14.763658078528932	PostTemp	BERT: transformation magnitudes
18.868897069539813	AntTemp	BERT: transformation magnitudes
9.436340218552502	AngG	BERT: transformation magnitudes
24.906911977977124	IFG	BERT: transformation magnitudes
8.938865639081376	MFG	BERT: transformation magnitudes
3.668003109442185	IFGorb	BERT: transformation magnitudes
7.988917677930463	vmPFC	BERT: transformation magnitudes
-5.718953167596206	dmPFC	BERT: transformation magnitudes
0.095552575854945	PMC	BERT: transformation magnitudes
36.18765838818724	HG	BERT: transformation magnitudes
-16.846970417007878	V1	BERT: transformation magnitudes
26.885638760373425	PostTemp	BERT: transformation magnitudes
15.507386087482653	AntTemp	BERT: transformation magnitudes
-15.403183563016723	AngG	BERT: transformation magnitudes
3.8923768128083616	IFG	BERT: transformation magnitudes
34.00751453310869	MFG	BERT: transformation magnitudes
56.34985175747318	IFGorb	BERT: transformation magnitudes
-4.997694994641755	vmPFC	BERT: transformation magnitudes
12.148649520405115	dmPFC	BERT: transformation magnitudes
2.286894258021824	PMC	BERT: transformation magnitudes
36.46079937489584	HG	BERT: transformation magnitudes
20.162553894460103	V1	BERT: transformation magnitudes
-3.842947989891501	PostTemp	BERT: transformation magnitudes
27.113931698574483	AntTemp	BERT: transformation magnitudes
-12.247149460412242	AngG	BERT: transformation magnitudes
-28.826194964589963	IFG	BERT: transformation magnitudes
100.0	MFG	BERT: transformation magnitudes
-14.601151124572	IFGorb	BERT: transformation magnitudes
52.670092653530176	vmPFC	BERT: transformation magnitudes
21.21081235354608	dmPFC	BERT: transformation magnitudes
-8.04134223500682	PMC	BERT: transformation magnitudes
61.06222520737192	HG	BERT: transformation magnitudes
-32.57772973205849	V1	BERT: transformation magnitudes
31.9407707444195	PostTemp	BERT: transformation magnitudes
43.95068850713179	AntTemp	BERT: transformation magnitudes
5.037168890901493	AngG	BERT: transformation magnitudes
17.65499322940361	IFG	BERT: transformation magnitudes
-1.960917752187922	MFG	BERT: transformation magnitudes
9.207642673859322	IFGorb	BERT: transformation magnitudes
16.14893211216497	vmPFC	BERT: transformation magnitudes
10.552307922956867	dmPFC	BERT: transformation magnitudes
20.95762917537904	PMC	BERT: transformation magnitudes
42.80590019538172	HG	BERT: transformation magnitudes
-36.81493464773369	V1	BERT: transformation magnitudes
21.654636384222364	PostTemp	BERT: transformation magnitudes
16.460781524341584	AntTemp	BERT: transformation magnitudes
0.1874322435935551	AngG	BERT: transformation magnitudes
18.62389460032334	IFG	BERT: transformation magnitudes
38.31153004921452	MFG	BERT: transformation magnitudes
48.18328901746302	IFGorb	BERT: transformation magnitudes
12.802667639647384	vmPFC	BERT: transformation magnitudes
24.85002642230376	dmPFC	BERT: transformation magnitudes
4.694877249316737	PMC	BERT: transformation magnitudes
25.19394033818733	HG	BERT: transformation magnitudes
-95.72972549617118	V1	BERT: transformation magnitudes
19.40231346524196	PostTemp	BERT: transformation magnitudes
11.227224029028658	AntTemp	BERT: transformation magnitudes
24.781084955308117	AngG	BERT: transformation magnitudes
10.17231690730886	IFG	BERT: transformation magnitudes
20.751616064200693	MFG	BERT: transformation magnitudes
6.096405084481464	IFGorb	BERT: transformation magnitudes
18.83236432032475	vmPFC	BERT: transformation magnitudes
18.308670603910247	dmPFC	BERT: transformation magnitudes
36.012576498094404	PMC	BERT: transformation magnitudes
31.010361917244143	HG	BERT: transformation magnitudes
-4.420626326736524	V1	BERT: transformation magnitudes
24.0474868666883	PostTemp	BERT: transformation magnitudes
31.394165841216918	AntTemp	BERT: transformation magnitudes
8.328239481848254	AngG	BERT: transformation magnitudes
1.1543866282812731	IFG	BERT: transformation magnitudes
-23.86983405922831	MFG	BERT: transformation magnitudes
0.4376727289766533	IFGorb	BERT: transformation magnitudes
6.512797862556946	vmPFC	BERT: transformation magnitudes
15.484339126966548	dmPFC	BERT: transformation magnitudes
1.2393585861583467	PMC	BERT: transformation magnitudes
43.75726590223168	HG	BERT: transformation magnitudes
15.678385171808284	V1	BERT: transformation magnitudes
21.024862232723564	PostTemp	BERT: transformation magnitudes
-8.44638339604171	AntTemp	BERT: transformation magnitudes
5.544822375633847	AngG	BERT: transformation magnitudes
23.693081832363525	IFG	BERT: transformation magnitudes
-1.0778832043655802	MFG	BERT: transformation magnitudes
25.525959292725712	IFGorb	BERT: transformation magnitudes
10.057811504487717	vmPFC	BERT: transformation magnitudes
16.06411336291293	dmPFC	BERT: transformation magnitudes
12.366530533526682	PMC	BERT: transformation magnitudes
26.928946683174853	HG	BERT: transformation magnitudes
18.36838339037632	V1	BERT: transformation magnitudes
25.00215609352145	PostTemp	BERT: transformation magnitudes
14.711374961634082	AntTemp	BERT: transformation magnitudes
2.6805296455377503	AngG	BERT: transformation magnitudes
32.92171868132106	IFG	BERT: transformation magnitudes
17.88534952166554	MFG	BERT: transformation magnitudes
19.68811748758592	IFGorb	BERT: transformation magnitudes
0.5106712516094976	vmPFC	BERT: transformation magnitudes
18.37847826754109	dmPFC	BERT: transformation magnitudes
11.551079317282367	PMC	BERT: transformation magnitudes
-7.239334308672367	HG	BERT: transformation magnitudes
26.972444212496114	V1	BERT: transformation magnitudes
7.21416919898934	PostTemp	BERT: transformation magnitudes
5.04944338115568	AntTemp	BERT: transformation magnitudes
1.5811216567567736	AngG	BERT: transformation magnitudes
13.795100152704457	IFG	BERT: transformation magnitudes
-8.880661584929046	MFG	BERT: transformation magnitudes
-4.33629554400009	IFGorb	BERT: transformation magnitudes
4.69381569770596	vmPFC	BERT: transformation magnitudes
0.5484721958962746	dmPFC	BERT: transformation magnitudes
6.9202596526358375	PMC	BERT: transformation magnitudes
-9.874205894905629	HG	BERT: transformation magnitudes
10.044447074200676	V1	BERT: transformation magnitudes
14.984271830529888	PostTemp	BERT: transformation magnitudes
9.969923151541725	AntTemp	BERT: transformation magnitudes
11.9397308907276	AngG	BERT: transformation magnitudes
5.938132100050037	IFG	BERT: transformation magnitudes
-12.820382272883126	MFG	BERT: transformation magnitudes
-31.9883729803349	IFGorb	BERT: transformation magnitudes
11.294404963052006	vmPFC	BERT: transformation magnitudes
1.7654049955509878	dmPFC	BERT: transformation magnitudes
1.26504441063805	PMC	BERT: transformation magnitudes
6.722351376407633	HG	BERT: transformation magnitudes
-1.645852806338564	V1	BERT: transformation magnitudes
9.517690871975958	PostTemp	BERT: transformation magnitudes
-1.9031069125412976	AntTemp	BERT: transformation magnitudes
4.574618254414742	AngG	BERT: transformation magnitudes
-5.376298461817669	IFG	BERT: transformation magnitudes
2.575914074643662	MFG	BERT: transformation magnitudes
-5.283839629846489	IFGorb	BERT: transformation magnitudes
-2.707843884697626	vmPFC	BERT: transformation magnitudes
-1.0926132885547404	dmPFC	BERT: transformation magnitudes
4.574724724927446	PMC	BERT: transformation magnitudes
-12.214203165322866	HG	BERT: transformation magnitudes
5.080816714495738	V1	BERT: transformation magnitudes
-0.2284819210968769	PostTemp	BERT: transformation magnitudes
-12.78317047324349	AntTemp	BERT: transformation magnitudes
-4.62011033379476	AngG	BERT: transformation magnitudes
-13.386726166660528	IFG	BERT: transformation magnitudes
-9.796096147282654	MFG	BERT: transformation magnitudes
-15.956895475548732	IFGorb	BERT: transformation magnitudes
5.140385132591171	vmPFC	BERT: transformation magnitudes
-22.74685415294977	dmPFC	BERT: transformation magnitudes
-11.740851972850416	PMC	BERT: transformation magnitudes
15.814577400864424	HG	BERT: transformation magnitudes
11.75122798494346	V1	BERT: transformation magnitudes
6.672115403743982	PostTemp	BERT: transformation magnitudes
2.2506215841354025	AntTemp	BERT: transformation magnitudes
2.4348861847208165	AngG	BERT: transformation magnitudes
7.837079042135099	IFG	BERT: transformation magnitudes
3.2556419918204216	MFG	BERT: transformation magnitudes
-0.2865940418422372	IFGorb	BERT: transformation magnitudes
-8.260918834928662	vmPFC	BERT: transformation magnitudes
0.1378930018198772	dmPFC	BERT: transformation magnitudes
-3.508176028482986	PMC	BERT: transformation magnitudes
1.3754033924529254	HG	BERT: transformation magnitudes
-12.845882506276665	V1	BERT: transformation magnitudes
20.425105640436342	PostTemp	BERT: transformation magnitudes
10.049921829181343	AntTemp	BERT: transformation magnitudes
10.954628228142274	AngG	BERT: transformation magnitudes
9.050387472390511	IFG	BERT: transformation magnitudes
23.23822164821971	MFG	BERT: transformation magnitudes
13.7363936596908	IFGorb	BERT: transformation magnitudes
5.3714474400873256	vmPFC	BERT: transformation magnitudes
21.385493929685385	dmPFC	BERT: transformation magnitudes
17.453309077814207	PMC	BERT: transformation magnitudes
6.603344251841328	HG	BERT: transformation magnitudes
29.189810852547264	V1	BERT: transformation magnitudes
10.596709472242054	PostTemp	BERT: transformation magnitudes
2.085372424217053	AntTemp	BERT: transformation magnitudes
-1.1117775830309782	AngG	BERT: transformation magnitudes
-7.275411941475834	IFG	BERT: transformation magnitudes
7.638805606616252	MFG	BERT: transformation magnitudes
26.46035771331673	IFGorb	BERT: transformation magnitudes
3.0507136157751016	vmPFC	BERT: transformation magnitudes
3.242106067321904	dmPFC	BERT: transformation magnitudes
-0.115949586593195	PMC	BERT: transformation magnitudes
11.219857152870365	HG	BERT: transformation magnitudes
-1.5555313239197006	V1	BERT: transformation magnitudes
3.673134616733568	PostTemp	BERT: transformation magnitudes
7.577188104614669	AntTemp	BERT: transformation magnitudes
-2.3585523484117155	AngG	BERT: transformation magnitudes
17.063111824355616	IFG	BERT: transformation magnitudes
-13.494186828596211	MFG	BERT: transformation magnitudes
10.08624646993505	IFGorb	BERT: transformation magnitudes
-2.957088941809415	vmPFC	BERT: transformation magnitudes
-4.164678126572547	dmPFC	BERT: transformation magnitudes
[truncated: 1,466 more rows]
